# Supplementary material for: The role of microRNA-325-3p as a critical player in cell death in NSCs and astrocytes
Source: Front Cell Dev Biol. 2024 Jan 16;11:1223987. doi: 10.3389/fcell.2023.1223987 (PMC10877600; doi:10.3389/fcell.2023.1223987)
Supplement: Supplementary file 1 [file Table2.XLSX]

## Sheet: Sheet1
Flag values		Ct values below 10 or above 32					Flag values		Ct values below 10 or above 32
ESC			Ref Avge.	25.8917		5번 Test Sample	NSC			Ref Avge.	23.9304		2번 Control Sample	MEF			24.1129										Control: ESC							Control: NSC					Control: MEF
																				ESC vs MEF	ESC vs NSC	NSC vs MEF	NSC vs ESC	MEF vs ESC	MEF vs NSC			MEF		NSC			MEF		ESC			ESC		NSC
MicroRNA	Ct plate #1	Ct plate #1	Average Ct value	dCt		Well	MicroRNA	Ct plate #1	Ct plate #1	Average Ct value	dCt		Well	MicroRNA	Ct plate #1	Ct plate #1	Average Ct value	dCt		ddCt	ddCt	ddCt	ddCt	ddCt	ddCt		MicroRNA	Fold Difference	p value	Fold Difference	p value		Fold Difference	p value	Fold Difference	p value		Fold Difference	p value	Fold Difference	p value
mmu-let-7a	31.4708	30.6101	31.0404	5.14876		A1	mmu-let-7a	28.6078	28.0302	28.319	4.38861		A1	mmu-let-7a	30.4474	30.4346	30.441	6.32807		1.17931	-0.760146	1.93946	0.760146	-1.17931	-1.93946		mmu-let-7a	0.441562	0.298349	1.69366	0.0344098		0.260714	0.0180336	0.590437	0.0344098		2.26469	0.298349	3.83562	0.0180336
mmu-let-7b	32.0317	31.2989	31.6653	5.77365		A2	mmu-let-7b	28.9728	28.7512	28.862	4.93167		A2	mmu-let-7b	31.9887	31.6293	31.809	7.69609		1.92243	-0.841982	2.76442	0.841982	-1.92243	-2.76442		mmu-let-7b	0.263809	0.758385	1.79251	0.0181403		0.147173	0.0050935	0.557877	0.0181403		3.79062	0.758385	6.79473	0.0050935
mmu-let-7c	30.685	30.2869	30.486	4.5943		A3	mmu-let-7c	27.9653	27.7936	27.8795	3.9491		A3	mmu-let-7c	30.8685	31.1726	31.0206	6.90762		2.31331	-0.645201	2.95851	0.645201	-2.31331	-2.95851		mmu-let-7c	0.201198	0.166361	1.56396	0.00684394		0.128647	0.00307494	0.639404	0.00684394		4.97023	0.166361	7.77323	0.00307494
mmu-let-7d	31.6341	31.4463	31.5402	5.64854		A4	mmu-let-7d	28.4747	28.7093	28.592	4.6616		A4	mmu-let-7d	31.1203	31.5533	31.3368	7.22387		1.57533	-0.986931	2.56226	0.986931	-1.57533	-2.56226		mmu-let-7d	0.335566	0.479627	1.98196	0.00258749		0.16931	0.00795412	0.50455	0.00258749		2.98004	0.479627	5.90633	0.00795412
mmu-let-7e	30.3656	29.6654	30.0155	4.12383		A5	mmu-let-7e	28.4749	28.4013	28.4381	4.50776		A5	mmu-let-7e	30.132	30.5593	30.3457	6.23274		2.10891	0.383932	1.72498	-0.383932	-2.10891	-1.72498		mmu-let-7e	0.231822	0.505279	0.766346	0.0463617		0.302503	0.0126743	1.30489	0.0463617		4.31365	0.505279	3.30575	0.0126743
mmu-let-7f	32.9063	32.2235	32.5649	6.67325		A6	mmu-let-7f	30.1823	30.279	30.2306	6.30028		A6	mmu-let-7f	31.9758	33.0526	32.5142	8.40129		1.72804	-0.372968	2.10101	0.372968	-1.72804	-2.10101		mmu-let-7f	0.301862	0.943865	1.29501	0.0211328		0.233096	0.0517286	0.772192	0.0211328		3.31277	0.943865	4.29009	0.0517286
mmu-let-7g	33.0259	33.3793	33.2026	7.31093		A7	mmu-let-7g	29.7082	29.9216	29.8149	5.88452		A7	mmu-let-7g	31.8999	32.9325	32.4162	8.30322		0.99229	-1.42641	2.4187	1.42641	-0.99229	-2.4187		mmu-let-7g	0.502679	0.286245	2.68778	0.00369126		0.187024	0.0387068	0.372054	0.00369126		1.98934	0.286245	5.34691	0.0387068
mmu-let-7i	31.1355	30.7137	30.9246	5.03293		A8	mmu-let-7i	30.1941	29.4261	29.8101	5.87972		A8	mmu-let-7i	31.7735	31.1971	31.4853	7.37239		2.33946	0.846794	1.49267	-0.846794	-2.33946	-1.49267		mmu-let-7i	0.197584	0.256967	0.556019	0.125964		0.355355	0.0732268	1.7985	0.125964		5.06113	0.256967	2.81409	0.0732268
mmu-miR-1			#DIV/0!	#DIV/0!		A9	mmu-miR-1			#DIV/0!	#DIV/0!		A9	mmu-miR-1			#DIV/0!	#DIV/0!		#DIV/0!	#DIV/0!	#DIV/0!	#DIV/0!	#DIV/0!	#DIV/0!		mmu-miR-1	#DIV/0!	#DIV/0!	#DIV/0!	#DIV/0!		#DIV/0!	#DIV/0!	#DIV/0!	#DIV/0!		#DIV/0!	#DIV/0!	#DIV/0!	#DIV/0!
mmu-miR-1-2-as	37.3176		37.3176	11.4259		A10	mmu-miR-1-2-as	35.4763	37.1352	36.3058	12.3754		A10	mmu-miR-1-2-as	39.5749	39.1832	39.379	15.2661		3.84018	0.949466	2.89071	-0.949466	-3.84018	-2.89071		mmu-miR-1-2-as	0.0698219	#DIV/0!	0.517824	#DIV/0!		0.134837	0.0690312	1.93116	#DIV/0!		14.3221	#DIV/0!	7.41636	0.0690312
mmu-miR-7a	30.721	30.3718	30.5464	4.65472		A11	mmu-miR-7a	31.7815	32.4617	32.1216	8.19124		A11	mmu-miR-7a	28.5773	28.8827	28.73	4.61705		-0.0376661	3.53653	-3.57419	-3.53653	0.0376661	3.57419		mmu-miR-7a	1.02645	0.0159181	0.0861785	0.0541479		11.9108	0.0118653	11.6038	0.0541479		0.97423	0.0159181	0.0839577	0.0118653
mmu-miR-7b	31.1144	31.0501	31.0823	5.19059		A12	mmu-miR-7b	33.4032	32.192	32.7976	8.86725		A12	mmu-miR-7b	29.0316	29.0331	29.0323	4.91941		-0.271181	3.67666	-3.94784	-3.67666	0.271181	3.94784		mmu-miR-7b	1.2068	0.000245648	0.0782017	0.10557		15.4318	0.0249073	12.7875	0.10557		0.828641	0.000245648	0.0648011	0.0249073
mmu-miR-9	38.0739		38.0739	12.1822		A13	mmu-miR-9	23.5458	23.5195	23.5326	-0.397726		A13	mmu-miR-9	34.5724	34.8909	34.7316	10.6187		-1.56354	-12.5799	11.0164	12.5799	1.56354	-11.0164		mmu-miR-9	2.95578	#DIV/0!	6122.68	#DIV/0!		0.000482759	0.000203567	0.000163327	#DIV/0!		0.33832	#DIV/0!	2071.43	0.000203567
mmu-miR-10a	29.8066	29.9217	29.8641	3.97245		A14	mmu-miR-10a	33.1796	33.1204	33.15	9.21966		A14	mmu-miR-10a	28.2354	28.4269	28.3312	4.21822		0.245767	5.24721	-5.00144	-5.24721	-0.245767	5.00144		mmu-miR-10a	0.843367	0.00526827	0.0263289	0.000387915		32.032	0.000432206	37.9811	0.000387915		1.18572	0.00526827	0.0312187	0.000432206
mmu-miR-10b	30.7151	30.3722	30.5436	4.65197		A15	mmu-miR-10b	35.2797	33.8676	34.5737	10.6433		A15	mmu-miR-10b	29.5619	29.5342	29.5481	5.43512		0.783151	5.99135	-5.2082	-5.99135	-0.783151	5.2082		mmu-miR-10b	0.581096	0.0285755	0.015719	0.0310015		36.9678	0.0191798	63.6174	0.0310015		1.72089	0.0285755	0.0270506	0.0191798
mmu-miR-15a	32.0459	31.4624	31.7541	5.86248		A16	mmu-miR-15a	28.0756	28.1377	28.1066	4.17627		A16	mmu-miR-15a	30.1648	30.1763	30.1705	6.05761		0.195128	-1.68621	1.88134	1.68621	-0.195128	-1.88134		mmu-miR-15a	0.873495	0.0323238	3.2181	0.00640935		0.271432	0.000233927	0.310742	0.00640935		1.14483	0.0323238	3.68416	0.000233927
mmu-miR-15b	27.3508	27.1025	27.2266	1.33499		A17	mmu-miR-15b	23.5586	23.5119	23.5352	-0.395125		A17	mmu-miR-15b	24.7558	25.017	24.8864	0.773479		-0.561507	-1.73011	1.1686	1.73011	0.561507	-1.1686		mmu-miR-15b	1.47581	0.00587723	3.31753	0.0011694		0.444852	0.00950281	0.301429	0.0011694		0.677594	0.00587723	2.24794	0.00950281
mmu-miR-16	26.424	26.6338	26.5289	0.637213		A18	mmu-miR-16	21.9558	21.9211	21.9384	-1.99193		A18	mmu-miR-16	24.0227	24.2629	24.1428	0.0298799		-0.607333	-2.62914	2.02181	2.62914	0.607333	-2.02181		mmu-miR-16	1.52344	0.00443762	6.18658	0.000536261		0.246249	0.00301671	0.16164	0.000536261		0.656409	0.00443762	4.06093	0.00301671
mmu-miR-17	27.2103	27.0749	27.1426	1.25094		A19	mmu-miR-17	26.0757	26.0509	26.0633	2.13293		A19	mmu-miR-17	26.0861	26.1779	26.132	2.01902		0.768079	0.881992	-0.113914	-0.881992	-0.768079	0.113914		mmu-miR-17	0.587199	0.00648797	0.542618	0.00404417		1.08216	0.285605	1.84292	0.00404417		1.703	0.00648797	0.924078	0.285605
mmu-miR-18a	29.8275	29.5413	29.6844	3.79275		A20	mmu-miR-18a	29.304	29.3594	29.3317	5.40132		A20	mmu-miR-18a	28.9547	28.8491	28.9019	4.78893		0.996177	1.60856	-0.612388	-1.60856	-0.996177	0.612388		mmu-miR-18a	0.501327	0.0359569	0.327924	0.136615		1.52879	0.0187084	3.04948	0.136615		1.99471	0.0359569	0.654113	0.0187084
mmu-miR-18b	32.5587	33.7303	33.1445	7.25284		A21	mmu-miR-18b	32.6333	33.0982	32.8657	8.93539		A21	mmu-miR-18b	34.114	34.732	34.423	10.3101		3.05722	1.68254	1.37468	-1.68254	-3.05722	-1.37468		mmu-miR-18b	0.120139	0.193297	0.311533	0.701482		0.385639	0.0564808	3.20993	0.701482		8.32367	0.193297	2.5931	0.0564808
mmu-miR-19a	27.443	27.4486	27.4458	1.55418		A22	mmu-miR-19a	25.2208	25.267	25.2439	1.31351		A22	mmu-miR-19a	25.9539	26.2225	26.0882	1.97526		0.421081	-0.240662	0.661743	0.240662	-0.421081	-0.661743		mmu-miR-19a	0.746865	0.00964675	1.18153	0.00011173		0.632114	0.0250712	0.846357	0.00011173		1.33893	0.00964675	1.58199	0.0250712
mmu-miR-19b	27.1352	27.001	27.0681	1.17643		A23	mmu-miR-19b	24.9345	25.8608	25.3976	1.46728		A23	mmu-miR-19b	25.7325	26.0473	25.8899	1.77697		0.600536	0.290845	0.309691	-0.290845	-0.600536	-0.309691		mmu-miR-19b	0.659509	0.0204497	0.817423	0.0703177		0.806815	0.420239	1.22336	0.0703177		1.51628	0.0204497	1.23944	0.420239
mmu-miR-20a	27.3868	27.4013	27.394	1.50238		A24	mmu-miR-20a	26.493	26.4475	26.4702	2.53989		A24	mmu-miR-20a	26.2278	26.2056	26.2167	2.10379		0.601405	1.03751	-0.4361	-1.03751	-0.601405	0.4361		mmu-miR-20a	0.659112	0.000127264	0.487169	0.000668278		1.35294	0.00984129	2.05267	0.000668278		1.51719	0.000127264	0.73913	0.00984129
mmu-miR-20b	27.5534	27.7088	27.6311	1.73944		B1	mmu-miR-20b	26.7305	26.6466	26.6885	2.75819		B1	mmu-miR-20b	26.5582	27.0576	26.8079	2.69493		0.955495	1.01875	-0.063254	-1.01875	-0.955495	0.063254		mmu-miR-20b	0.515665	0.0878275	0.493544	0.00866799		1.04482	0.683866	2.02616	0.00866799		1.93924	0.0878275	0.957103	0.683866
mmu-miR-21	23.3085	23.2303	23.2694	-2.62224		B2	mmu-miR-21	23.8507	23.9707	23.9107	-0.0196801		B2	mmu-miR-21	24.2355	24.4931	24.3643	0.251371		2.87361	2.60256	0.271051	-2.60256	-2.87361	-0.271051		mmu-miR-21	0.136445	0.0147875	0.164647	0.0122512		0.828716	0.0857299	6.07362	0.0122512		7.32895	0.0147875	1.20669	0.0857299
mmu-miR-22			#DIV/0!	#DIV/0!		B3	mmu-miR-22			#DIV/0!	#DIV/0!		B3	mmu-miR-22	30.2074	29.9956	30.1015	5.98855		#DIV/0!	#DIV/0!	#DIV/0!	#DIV/0!	#DIV/0!	#DIV/0!		mmu-miR-22	#DIV/0!	#DIV/0!	#DIV/0!	#DIV/0!		#DIV/0!	#DIV/0!	#DIV/0!	#DIV/0!		#DIV/0!	#DIV/0!	#DIV/0!	#DIV/0!
mmu-miR-23a	23.0222	23.0088	23.0155	-2.87615		B4	mmu-miR-23a	24.211	24.1959	24.2035	0.273098		B4	mmu-miR-23a	24.5368	24.6438	24.5903	0.477372		3.35353	3.14925	0.204274	-3.14925	-3.35353	-0.204274		mmu-miR-23a	0.0978337	0.00117124	0.112715	7.21415e-05		0.867975	0.0189639	8.87195	7.21415e-05		10.2214	0.00117124	1.15211	0.0189639
mmu-miR-23b	23.0668	23.002	23.0344	-2.85728		B5	mmu-miR-23b	24.3349	24.2746	24.3048	0.374422		B5	mmu-miR-23b	24.5064	24.7704	24.6384	0.525483		3.38276	3.2317	0.151061	-3.2317	-3.38276	-0.151061		mmu-miR-23b	0.0958709	0.00710079	0.106454	0.00121089		0.900588	0.132652	9.39375	0.00121089		10.4307	0.00710079	1.11039	0.132652
mmu-miR-24	27.2872	27.3858	27.3365	1.44483		B6	mmu-miR-24	28.6363	28.4408	28.5385	4.60817		B6	mmu-miR-24	28.4372	28.6997	28.5684	4.45551		3.01068	3.16334	-0.152662	-3.16334	-3.01068	0.152662		mmu-miR-24	0.124078	0.0127031	0.111619	0.00819469		1.11162	0.8718	8.95902	0.00819469		8.05943	0.0127031	0.899589	0.8718
mmu-miR-25	29.4955	29.2963	29.3959	3.50426		B7	mmu-miR-25	27.7907	27.9049	27.8478	3.91748		B7	mmu-miR-25	26.7516	26.8958	26.8237	2.71075		-0.793505	0.413218	-1.20672	-0.413218	0.793505	1.20672		mmu-miR-25	1.73328	0.00227591	0.750947	0.00545246		2.30813	0.00796221	1.33165	0.00545246		0.576941	0.00227591	0.433252	0.00796221
mmu-miR-26a	29.1865	29.1583	29.1724	3.28078		B8	mmu-miR-26a	25.9564	26.0029	25.9796	2.04924		B8	mmu-miR-26a	27.1817	27.3468	27.2642	3.15127		-0.12951	-1.23153	1.10202	1.23153	0.12951	-1.10202		mmu-miR-26a	1.09392	0.00192048	2.34817	7.25077e-05		0.465862	0.00442752	0.425864	7.25077e-05		0.914142	0.00192048	2.14656	0.00442752
mmu-miR-26b	33.9709	33.5209	33.7459	7.85421		B9	mmu-miR-26b	30.6919	30.7185	30.7052	6.77489		B9	mmu-miR-26b	32.0577	32.5644	32.3111	8.19813		0.343917	-1.07932	1.42324	1.07932	-0.343917	-1.42324		mmu-miR-26b	0.787899	0.0514886	2.11305	0.00544862		0.372873	0.0240582	0.47325	0.00544862		1.2692	0.0514886	2.68187	0.0240582
mmu-miR-27a	25.1002	25.0768	25.0885	-0.803154		B10	mmu-miR-27a	26.488	26.6467	26.5674	2.63701		B10	mmu-miR-27a	26.2628	26.6209	26.4419	2.32893		3.13208	3.44017	-0.308083	-3.44017	-3.13208	0.308083		mmu-miR-27a	0.114064	0.0171316	0.0921312	0.00292966		1.23806	0.587285	10.8541	0.00292966		8.767	0.0171316	0.807714	0.587285
mmu-miR-27b	25.1026	24.9911	25.0469	-0.844814		B11	mmu-miR-27b	26.9964	26.9983	26.9973	3.06698		B11	mmu-miR-27b	26.4695	26.4768	26.4731	2.3602		3.20501	3.91179	-0.706783	-3.91179	-3.20501	0.706783		mmu-miR-27b	0.108442	0.00153057	0.0664405	0.000816001		1.63216	5.27114e-05	15.0511	0.000816001		9.22156	0.00153057	0.612685	5.27114e-05
mmu-miR-28	32.344	32.6015	32.4728	6.5811		B12	mmu-miR-28	33.6563	33.0433	33.3498	9.41948		B12	mmu-miR-28	33.1181	33.1352	33.1267	9.01373		2.43263	2.83838	-0.40575	-2.83838	-2.43263	0.40575		mmu-miR-28	0.185228	0.0368013	0.139818	0.118639		1.32478	0.542378	7.15215	0.118639		5.39876	0.0368013	0.754844	0.542378
mmu-miR-29a	30.7777	30.6158	30.6968	4.80509		B13	mmu-miR-29a	32.1949	32.6972	32.4461	8.5157		B13	mmu-miR-29a	30.5267	30.7931	30.6599	6.54701		1.74191	3.71061	-1.96869	-3.71061	-1.74191	1.96869		mmu-miR-29a	0.298973	0.835253	0.0763829	0.0220011		3.91413	0.0244045	13.0919	0.0220011		3.34479	0.835253	0.255485	0.0244045
mmu-miR-29b	32.6909	35.9397	34.3153	8.42361		B14	mmu-miR-29b	34.2288	33.3307	33.7797	9.84938		B14	mmu-miR-29b	34.2165	34.2571	34.2368	10.1239		1.70028	1.42577	0.274508	-1.42577	-1.70028	-0.274508		mmu-miR-29b	0.307727	0.965872	0.372221	0.780772		0.826732	0.416238	2.68658	0.780772		3.24964	0.965872	1.20958	0.416238
mmu-miR-29c	30.8065	30.3808	30.5937	4.70202		B15	mmu-miR-29c	32.5745	32.5571	32.5658	8.63543		B15	mmu-miR-29c	30.1824	31.1159	30.6491	6.53619		1.83417	3.93341	-2.09925	-3.93341	-1.83417	2.09925		mmu-miR-29c	0.280454	0.923812	0.0654523	0.0114698		4.28486	0.0545185	15.2783	0.0114698		3.56565	0.923812	0.23338	0.0545185
mmu-miR-30a	26.4681	26.3538	26.411	0.519301		B16	mmu-miR-30a	24.2955	24.2423	24.2689	0.338549		B16	mmu-miR-30a	24.7469	25.0377	24.8923	0.779347		0.260046	-0.180752	0.440798	0.180752	-0.260046	-0.440798		mmu-miR-30a	0.835061	0.0104215	1.13347	0.000866202		0.736727	0.051906	0.882243	0.000866202		1.19752	0.0104215	1.35735	0.051906
mmu-miR-30b	29.6536	29.0961	29.3748	3.48317		B17	mmu-miR-30b	25.2195	25.2648	25.2421	1.31178		B17	mmu-miR-30b	25.8833	26.1738	26.0286	1.91563		-1.56754	-2.17139	0.603851	2.17139	1.56754	-0.603851		mmu-miR-30b	2.96398	0.00870763	4.50456	0.0045483		0.657995	0.0332064	0.221997	0.0045483		0.337384	0.00870763	1.51977	0.0332064
mmu-miR-30c	26.8496	26.6318	26.7407	0.849032		B18	mmu-miR-30c	23.7723	23.6583	23.7153	-0.215016		B18	mmu-miR-30c	24.1201	24.299	24.2096	0.0966231		-0.752409	-1.06405	0.311639	1.06405	0.752409	-0.311639		mmu-miR-30c	1.6846	0.00308403	2.09079	0.00164629		0.805726	0.0430785	0.478288	0.00164629		0.593612	0.00308403	1.24112	0.0430785
mmu-miR-30d	26.8741	26.5877	26.7309	0.839231		B19	mmu-miR-30d	24.804	24.6833	24.7437	0.813325		B19	mmu-miR-30d	25.2401	25.4714	25.3557	1.24281		0.403579	-0.0259065	0.429486	0.0259065	-0.403579	-0.429486		mmu-miR-30d	0.75598	0.0174438	1.01812	0.00605693		0.742526	0.0425416	0.982203	0.00605693		1.32279	0.0174438	1.34675	0.0425416
mmu-miR-30e	26.4018	26.4541	26.428	0.536287		B20	mmu-miR-30e	25.0213	24.249	24.6352	0.704803		B20	mmu-miR-30e	24.7925	25.036	24.9143	0.80133		0.265043	0.168515	0.0965273	-0.168515	-0.265043	-0.0965273		mmu-miR-30e	0.832174	0.00670125	0.889758	0.0435744		0.935282	0.561826	1.1239	0.0435744		1.20167	0.00670125	1.0692	0.561826
mmu-miR-31	28.2812	28.2166	28.2489	2.35723		B21	mmu-miR-31	31.072	31.0521	31.0621	7.1317		B21	mmu-miR-31	28.4689	28.7787	28.6238	4.51086		2.15363	4.77447	-2.62084	-4.77447	-2.15363	2.62084		mmu-miR-31	0.224746	0.141373	0.0365378	0.00014424		6.15107	0.00402994	27.369	0.00014424		4.44946	0.141373	0.162573	0.00402994
mmu-miR-32	27.2224	34.2297	30.726	4.83437		B22	mmu-miR-32	30.1228	30.6429	30.3828	6.45249		B22	mmu-miR-32	32.8431	32.7294	32.7863	8.67333		3.83896	1.61812	2.22084	-1.61812	-3.83896	-2.22084		mmu-miR-32	0.0698807	0.616115	0.32576	0.931093		0.214516	0.0120481	3.06975	0.931093		14.3101	0.616115	4.66166	0.0120481
mmu-miR-33	33.3169	34.2402	33.7786	7.8869		B23	mmu-miR-33	27.8705	27.9284	27.8995	3.9691		B23	mmu-miR-33	31.2211	31.333	31.277	7.16411		-0.722792	-3.9178	3.19501	3.9178	0.722792	-3.19501		mmu-miR-33	1.65037	0.0328653	15.1139	0.00613354		0.109196	0.000347998	0.0661643	0.00613354		0.605924	0.0328653	9.15786	0.000347998
mmu-miR-34a	30.0695	30.3597	30.2146	4.3229		B24	mmu-miR-34a	27.9362	27.7978	27.867	3.93665		B24	mmu-miR-34a	29.7281	29.7451	29.7366	5.62363		1.30073	-0.386251	1.68698	0.386251	-1.30073	-1.68698		mmu-miR-34a	0.405921	0.0813481	1.30699	0.0046559		0.310576	0.00138615	0.765115	0.0046559		2.46353	0.0813481	3.21982	0.00138615
mmu-miR-34b-3p		29.1758	29.1758	3.28415		C1	mmu-miR-34b-3p	28.8189	28.5015	28.6602	4.72982		C1	mmu-miR-34b-3p	29.1865	29.5398	29.3632	5.25025		1.9661	1.44566	0.520436	-1.44566	-1.9661	-0.520436		mmu-miR-34b-3p	0.255944	#DIV/0!	0.367123	#DIV/0!		0.697161	0.0976745	2.72388	#DIV/0!		3.9071	#DIV/0!	1.43439	0.0976745
mmu-miR-34b-5p	28.1418	27.9065	28.0242	2.1325		C2	mmu-miR-34b-5p	28.9978	29.3746	29.1862	5.25581		C2	mmu-miR-34b-5p	30.0507	29.9559	30.0033	5.89036		3.75785	3.12331	0.634542	-3.12331	-3.75785	-0.634542		mmu-miR-34b-5p	0.0739221	0.00408378	0.11476	0.0346526		0.644145	0.0521385	8.71385	0.0346526		13.5278	0.00408378	1.55244	0.0521385
mmu-miR-34c	27.2179	27.3795	27.2987	1.40701		C3	mmu-miR-34c	26.3293	26.5528	26.441	2.51067		C3	mmu-miR-34c	28.2506	28.2717	28.2611	4.14821		2.74119	1.10366	1.63753	-1.10366	-2.74119	-1.63753		mmu-miR-34c	0.149561	0.00709508	0.465336	0.0248961		0.321405	0.00378174	2.14899	0.0248961		6.68622	0.00709508	3.11134	0.00378174
mmu-miR-92a	27.5652	27.4687	27.517	1.62532		C4	mmu-miR-92a	26.261	26.4747	26.3679	2.4375		C4	mmu-miR-92a	26.8925	27.1064	26.9994	2.88648		1.26116	0.812184	0.448975	-0.812184	-1.26116	-0.448975		mmu-miR-92a	0.417209	0.0477494	0.569519	0.0102498		0.732563	0.0528075	1.75587	0.0102498		2.39688	0.0477494	1.36507	0.0528075
mmu-miR-92b	27.3746	27.3094	27.342	1.45032		C5	mmu-miR-92b	24.4213	24.5369	24.4791	0.54877		C5	mmu-miR-92b	25.1441	25.3088	25.2264	1.1135		-0.336818	-0.901553	0.564734	0.901553	0.336818	-0.564734		mmu-miR-92b	1.26297	0.00174919	1.86808	0.000537031		0.67608	0.0176529	0.53531	0.000537031		0.791786	0.00174919	1.47912	0.0176529
mmu-miR-93	29.0432	28.7539	28.8986	3.00691		C6	mmu-miR-93	27.0414	27.2236	27.1325	3.20213		C6	mmu-miR-93	27.1214	27.1901	27.1557	3.04278		0.0358693	0.195218	-0.159349	-0.195218	-0.0358693	0.159349		mmu-miR-93	0.975444	0.00719915	0.873441	0.00923919		1.11678	0.833641	1.1449	0.00923919		1.02517	0.00719915	0.895429	0.833641
mmu-miR-96	33.2067	33.5366	33.3716	7.47996		C7	mmu-miR-96	35.2344	34.6265	34.9304	11.0001		C7	mmu-miR-96	30.7769	31.0266	30.9017	6.78881		-0.691158	3.52011	-4.21127	-3.52011	0.691158	4.21127		mmu-miR-96	1.61458	0.00694046	0.0871649	0.0458638		18.5233	0.00658759	11.4725	0.0458638		0.619357	0.00694046	0.0539862	0.00658759
mmu-miR-98	34.993	33.7363	34.3646	8.47298		C8	mmu-miR-98	31.461	31.9685	31.7147	7.78439		C8	mmu-miR-98	38.6241	35.2096	36.9169	12.8039		4.33096	-0.688593	5.01955	0.688593	-4.33096	-5.01955		mmu-miR-98	0.0496881	0.295735	1.61171	0.0596108		0.0308294	0.0947055	0.620459	0.0596108		20.1256	0.295735	32.4366	0.0947055
mmu-miR-99a	30.3163	30.9729	30.6446	4.75295		C9	mmu-miR-99a	26.7209	26.9579	26.8394	2.90904		C9	mmu-miR-99a	31.1162	31.2083	31.1622	7.04932		2.29636	-1.84391	4.14028	1.84391	-2.29636	-4.14028		mmu-miR-99a	0.203576	0.258807	3.58983	0.00830727		0.056709	0.000863382	0.278565	0.00830727		4.91218	0.258807	17.6339	0.000863382
mmu-miR-99b	25.913	26.0599	25.9864	0.0947858		C10	mmu-miR-99b	24.7006	24.5933	24.647	0.716618		C10	mmu-miR-99b	25.7995	26.0045	25.902	1.78905		1.69426	0.621832	1.07243	-0.621832	-1.69426	-1.07243		mmu-miR-99b	0.309012	0.571934	0.649845	0.00458126		0.475517	0.00838909	1.53883	0.00458126		3.23612	0.571934	2.10298	0.00838909
mmu-miR-100	30.0872	30.4716	30.2794	4.38773		C11	mmu-miR-100	27.6944	27.9564	27.8254	3.89505		C11	mmu-miR-100	30.044	30.6474	30.3457	6.23275		1.84502	-0.492687	2.3377	0.492687	-1.84502	-2.3377		mmu-miR-100	0.278352	0.870092	1.40706	0.00886722		0.197825	0.0166116	0.7107	0.00886722		3.59257	0.870092	5.05497	0.0166116
mmu-miR-101a	34.5822	34.7147	34.6484	8.75677		C12	mmu-miR-101a	33.5133	32.8757	33.1945	9.26415		C12	mmu-miR-101a	31.8891	31.4179	31.6535	7.54055		-1.21621	0.507378	-1.72359	-0.507378	1.21621	1.72359		mmu-miR-101a	2.32336	0.00661295	0.7035	0.0466761		3.30258	0.0602592	1.42146	0.0466761		0.430411	0.00661295	0.302794	0.0602592
mmu-miR-101b	31.5845	31.8428	31.7137	5.82199		C13	mmu-miR-101b	30.0433	29.7369	29.8901	5.95976		C13	mmu-miR-101b	29.4438	29.7911	29.6174	5.50451		-0.317482	0.137769	-0.455251	-0.137769	0.317482	0.455251		mmu-miR-101b	1.24615	0.0104939	0.908924	0.0118582		1.37102	0.360153	1.1002	0.0118582		0.802469	0.0104939	0.729383	0.360153
mmu-miR-103	30.8935	31.2336	31.0636	5.17192		C14	mmu-miR-103	27.6085	27.6363	27.6224	3.69202		C14	mmu-miR-103	30.2126	30.0865	30.1496	6.03663		0.864705	-1.4799	2.34461	1.4799	-0.864705	-2.34461		mmu-miR-103	0.549159	0.0371851	2.78929	0.00244925		0.196881	0.000651692	0.358514	0.00244925		1.82097	0.0371851	5.07921	0.000651692
mmu-miR-105	32.4835	32.3873	32.4354	6.54376		C15	mmu-miR-105	30.4884	30.7498	30.6191	6.68872		C15	mmu-miR-105	31.046	31.4583	31.2521	7.13919		0.595428	0.144959	0.45047	-0.144959	-0.595428	-0.45047		mmu-miR-105	0.661848	0.0305417	0.904405	0.00582767		0.731805	0.122028	1.1057	0.00582767		1.51092	0.0305417	1.36649	0.122028
mmu-miR-106a	27.4928	27.7331	27.6129	1.72128		C16	mmu-miR-106a	26.5265	26.719	26.6228	2.6924		C16	mmu-miR-106a	26.7106	26.9506	26.8306	2.71765		0.996368	0.971116	0.0252514	-0.971116	-0.996368	-0.0252514		mmu-miR-106a	0.50126	0.0440307	0.510111	0.0233346		0.982649	0.309257	1.96036	0.0233346		1.99497	0.0440307	1.01766	0.309257
mmu-miR-106b	29.3754	29.4987	29.4371	3.54539		C17	mmu-miR-106b	28.593	28.7982	28.6956	4.76528		C17	mmu-miR-106b	28.0234	27.9568	27.9901	3.87718		0.331784	1.21988	-0.888099	-1.21988	-0.331784	0.888099		mmu-miR-106b	0.794554	0.00233786	0.429318	0.0250867		1.85074	0.0225834	2.32928	0.0250867		1.25857	0.00233786	0.540326	0.0225834
mmu-miR-107	32.8992	32.0112	32.4552	6.5635		C18	mmu-miR-107	28.0943	28.0918	28.0931	4.1627		C18	mmu-miR-107	32.046	32.031	32.0385	7.92554		1.36204	-2.4008	3.76285	2.4008	-1.36204	-3.76285		mmu-miR-107	0.389031	0.447133	5.28097	0.0102028		0.0736666	3.72999e-06	0.189359	0.0102028		2.57049	0.447133	13.5747	3.72999e-06
mmu-miR-122	35.7611	33.6218	34.6914	8.79977		C19	mmu-miR-122	33.4203	32.1492	32.7847	8.85437		C19	mmu-miR-122	34.2783	34.0252	34.1518	10.0388		1.23908	0.0546088	1.18447	-0.0546088	-1.23908	-1.18447		mmu-miR-122	0.423643	0.666058	0.962855	0.265111		0.439987	0.169388	1.03858	0.265111		2.36048	0.666058	2.2728	0.169388
mmu-miR-124	32.2037	32.5348	32.3692	6.47757		C20	mmu-miR-124	29.2127	29.3939	29.3033	5.37295		C20	mmu-miR-124	31.2855	32.0242	31.6548	7.5419		1.06433	-1.10463	2.16896	1.10463	-1.06433	-2.16896		mmu-miR-124	0.478195	0.219611	2.15043	0.00376898		0.222371	0.0251714	0.465023	0.00376898		2.0912	0.219611	4.49698	0.0251714
mmu-miR-125a-3p	29.9788	29.917	29.9479	4.05625		C21	mmu-miR-125a-3p	28.0924	28.2174	28.1549	4.22456		C21	mmu-miR-125a-3p	28.846	29.0838	28.9649	4.85196		0.795711	0.168308	0.627403	-0.168308	-0.795711	-0.627403		mmu-miR-125a-3p	0.576059	0.015263	0.889886	0.00150781		0.647341	0.0264231	1.12374	0.00150781		1.73593	0.015263	1.54478	0.0264231
mmu-miR-125a-5p	28.408	28.258	28.333	2.44135		C22	mmu-miR-125a-5p	27.3066	27.4254	27.366	3.43565		C22	mmu-miR-125a-5p	27.4203	27.5205	27.4704	3.35746		0.916112	0.994304	-0.0781919	-0.994304	-0.916112	0.0781919		mmu-miR-125a-5p	0.529935	0.0107598	0.501978	0.0096521		1.05569	0.31133	1.99212	0.0096521		1.88702	0.0107598	0.947244	0.31133
mmu-miR-125b-3p	33.6872	34.0265	33.8569	7.9652		C23	mmu-miR-125b-3p	31.7693	32.3995	32.0844	8.15404		C23	mmu-miR-125b-3p	33.5004	33.3789	33.4397	9.32676		1.36155	0.188839	1.17271	-0.188839	-1.36155	-1.17271		mmu-miR-125b-3p	0.389163	0.146652	0.877311	0.0384325		0.443586	0.0517494	1.13985	0.0384325		2.56962	0.146652	2.25435	0.0517494
mmu-miR-125b-5p	26.0233	25.868	25.9457	0.0540218		C24	mmu-miR-125b-5p	25.1419	25.1108	25.1264	1.19601		C24	mmu-miR-125b-5p	27.2506	27.5576	27.4041	3.29118		3.23716	1.14199	2.09517	-1.14199	-3.23716	-2.09517		mmu-miR-125b-5p	0.106052	0.0136322	0.453135	0.00921413		0.23404	0.00455851	2.20685	0.00921413		9.42937	0.0136322	4.27278	0.00455851
mmu-miR-126-3p	31.1576	30.2129	30.6852	4.79358		D1	mmu-miR-126-3p	31.9649	31.3847	31.6748	7.74441		D1	mmu-miR-126-3p	27.8847	28.0364	27.9606	3.84763		-0.945952	2.95083	-3.89678	-2.95083	0.945952	3.89678		mmu-miR-126-3p	1.92646	0.0294752	0.129334	0.216179		14.8953	0.00645482	7.73194	0.216179		0.519087	0.0294752	0.0671354	0.00645482
mmu-miR-126-5p	30.8402	31.0246	30.9324	5.04074		D2	mmu-miR-126-5p	32.271	32.1486	32.2098	8.27943		D2	mmu-miR-126-5p	28.9498	29.002	28.9759	4.86299		-0.177753	3.23869	-3.41644	-3.23869	0.177753	3.41644		mmu-miR-126-5p	1.13112	0.00238782	0.105939	0.007417		10.6771	0.000422952	9.43937	0.007417		0.884079	0.00238782	0.0936586	0.000422952
mmu-miR-127			#DIV/0!	#DIV/0!		D3	mmu-miR-127			#DIV/0!	#DIV/0!		D3	mmu-miR-127		29.5456	29.5456	5.43266		#DIV/0!	#DIV/0!	#DIV/0!	#DIV/0!	#DIV/0!	#DIV/0!		mmu-miR-127	#DIV/0!	#DIV/0!	#DIV/0!	#DIV/0!		#DIV/0!	#DIV/0!	#DIV/0!	#DIV/0!		#DIV/0!	#DIV/0!	#DIV/0!	#DIV/0!
mmu-miR-128	33.7787	34.5531	34.1659	8.27426		D4	mmu-miR-128	31.5372	32.0617	31.7995	7.86912		D4	mmu-miR-128	32.3259	32.1067	32.2163	8.10337		-0.170889	-0.405146	0.234257	0.405146	0.170889	-0.234257		mmu-miR-128	1.12575	0.0400615	1.32422	0.0369043		0.850123	0.280162	0.75516	0.0369043		0.888295	0.0400615	1.1763	0.280162
mmu-miR-129-3p	32.5453	32.1823	32.3638	6.47218		D5	mmu-miR-129-3p	30.9146	30.8089	30.8618	6.93142		D5	mmu-miR-129-3p	29.9346	29.6833	29.8089	5.69601		-0.776172	0.459243	-1.23541	-0.459243	0.776172	1.23541		mmu-miR-129-3p	1.71258	0.00738117	0.727368	0.0154708		2.35449	0.0163466	1.37482	0.0154708		0.583914	0.00738117	0.42472	0.0163466
mmu-miR-129-5p	30.5453	30.2218	30.3836	4.49189		D6	mmu-miR-129-5p	28.4133	28.5502	28.4817	4.55137		D6	mmu-miR-129-5p	30.288	30.4759	30.3819	6.26898		1.77709	0.0594759	1.71762	-0.0594759	-1.77709	-1.71762		mmu-miR-129-5p	0.29177	0.993814	0.959613	0.00841751		0.30405	0.00372051	1.04209	0.00841751		3.42735	0.993814	3.28893	0.00372051
mmu-miR-130a	31.5262	31.0766	31.3014	5.40974		D7	mmu-miR-130a	28.7395	28.8276	28.7836	4.85319		D7	mmu-miR-130a	30.7229	30.4892	30.6061	6.49312		1.08338	-0.556551	1.63993	0.556551	-1.08338	-1.63993		mmu-miR-130a	0.471923	0.111062	1.47075	0.00817528		0.320873	0.0046619	0.679926	0.00817528		2.11899	0.111062	3.1165	0.0046619
mmu-miR-130b	31.5808	31.8445	31.7126	5.82098		D8	mmu-miR-130b	30.0442	29.7798	29.912	5.98166		D8	mmu-miR-130b	30.5437	30.535	30.5394	6.42645		0.605471	0.160681	0.444791	-0.160681	-0.605471	-0.444791		mmu-miR-130b	0.657257	0.0124077	0.894603	0.0105819		0.734691	0.0416928	1.11781	0.0105819		1.52148	0.0124077	1.36112	0.0416928
mmu-miR-132	29.2562	29.1475	29.2018	3.31018		D9	mmu-miR-132	27.994	27.7679	27.8809	3.95059		D9	mmu-miR-132	29.142	28.4867	28.8143	4.7014		1.39122	0.640411	0.750809	-0.640411	-1.39122	-0.750809		mmu-miR-132	0.381242	0.363583	0.64153	0.00890108		0.59427	0.114652	1.55877	0.00890108		2.623	0.363583	1.68274	0.114652
mmu-miR-133a	33.308	33.9185	33.6132	7.72159		D10	mmu-miR-133a	32.3836	31.8722	32.1279	8.19754		D10	mmu-miR-133a	32.8098	33.4136	33.1117	8.99878		1.27719	0.475957	0.801237	-0.475957	-1.27719	-0.801237		mmu-miR-133a	0.412597	0.36313	0.71899	0.0649577		0.573857	0.130745	1.39084	0.0649577		2.42367	0.36313	1.7426	0.130745
mmu-miR-133b	34.7712	33.8897	34.3305	8.4388		D11	mmu-miR-133b	33.0373	32.6222	32.8298	8.8994		D11	mmu-miR-133b	34.5853	33.1534	33.8693	9.7564		1.3176	0.460604	0.856996	-0.460604	-1.3176	-0.856996		mmu-miR-133b	0.401202	0.638414	0.726682	0.0912023		0.552101	0.297844	1.37612	0.0912023		2.49251	0.638414	1.81126	0.297844
mmu-miR-134	28.4298	28.1481	28.289	2.3973		D12	mmu-miR-134	28.4127	28.1951	28.3039	4.37356		D12	mmu-miR-134	29.2753	29.3408	29.3081	5.19513		2.79783	1.97626	0.821572	-1.97626	-2.79783	-0.821572		mmu-miR-134	0.143803	0.0195511	0.254147	0.940686		0.565825	0.012569	3.93472	0.940686		6.95396	0.0195511	1.76733	0.012569
mmu-miR-135a	30.085	30.3706	30.2278	4.33611		D13	mmu-miR-135a	30.2593	29.9236	30.0914	6.16108		D13	mmu-miR-135a	30.0495	29.2936	29.6716	5.55862		1.22251	1.82497	-0.602459	-1.82497	-1.22251	0.602459		mmu-miR-135a	0.428537	0.302445	0.282248	0.599149		1.5183	0.416769	3.54299	0.599149		2.33352	0.302445	0.658631	0.416769
mmu-miR-135b	30.2661	29.7632	30.0146	4.12297		D14	mmu-miR-135b	30.2794	30.3283	30.3038	6.37348		D14	mmu-miR-135b	30.0547	29.2189	29.6368	5.52386		1.40089	2.25051	-0.84962	-2.25051	-1.40089	0.84962		mmu-miR-135b	0.378696	0.519572	0.21015	0.37083		1.80203	0.252096	4.75851	0.37083		2.64064	0.519572	0.554931	0.252096
mmu-miR-136	34.1598	33.0286	33.5942	7.70253		D15	mmu-miR-136	34.1612	32.9248	33.543	9.61267		D15	mmu-miR-136	34.6112	33.005	33.8081	9.69519		1.99266	1.91014	0.0825178	-1.91014	-1.99266	-0.0825178		mmu-miR-136	0.251276	0.847796	0.266067	0.956858		0.944408	0.818131	3.75845	0.956858		3.97969	0.847796	1.05886	0.818131
mmu-miR-137	36.9024	36.0204	36.4614	10.5697		D16	mmu-miR-137	34.3911	32.7828	33.5869	9.65658		D16	mmu-miR-137	32.8405	32.7054	32.7729	8.66001		-1.90971	-0.913137	-0.99657	0.913137	1.90971	0.99657		mmu-miR-137	3.75733	0.0143188	1.88314	0.0884965		1.99525	0.41931	0.531029	0.0884965		0.266147	0.0143188	0.50119	0.41931
mmu-miR-138	32.4789	31.3061	31.8925	6.00083		D17	mmu-miR-138	29.3984	29.5582	29.4783	5.54793		D17	mmu-miR-138	32.0378	31.1523	31.595	7.48208		1.48125	-0.452895	1.93414	0.452895	-1.48125	-1.93414		mmu-miR-138	0.358178	0.72477	1.36878	0.0551655		0.261676	0.0423277	0.730575	0.0551655		2.7919	0.72477	3.82152	0.0423277
mmu-miR-139-3p	28.5713	28.5663	28.5688	2.67715		D18	mmu-miR-139-3p	25.7401	25.525	25.6326	1.70219		D18	mmu-miR-139-3p	27.8771	28.2101	28.0436	3.93067		1.25352	-0.974958	2.22848	0.974958	-1.25352	-2.22848		mmu-miR-139-3p	0.419423	0.0875501	1.96558	0.00134045		0.213383	0.00669348	0.508755	0.00134045		2.38423	0.0875501	4.6864	0.00669348
mmu-miR-139-5p	31.2638	31.1561	31.2099	5.31827		D19	mmu-miR-139-5p	28.6002	28.8658	28.733	4.80265		D19	mmu-miR-139-5p	30.3182	30.7637	30.5409	6.42801		1.10974	-0.515622	1.62536	0.515622	-1.10974	-1.62536		mmu-miR-139-5p	0.463378	0.100022	1.42961	0.00333095		0.324129	0.0199601	0.699491	0.00333095		2.15807	0.100022	3.08519	0.0199601
mmu-miR-140	32.443	32.7852	32.6141	6.72245		D20	mmu-miR-140	31.7228	31.6573	31.6901	7.75971		D20	mmu-miR-140	30.5007	31.2561	30.8784	6.76549		0.0430459	1.03726	-0.994218	-1.03726	-0.0430459	0.994218		mmu-miR-140	0.970604	0.0526073	0.487251	0.0337665		1.992	0.165598	2.05233	0.0337665		1.03029	0.0526073	0.502008	0.165598
mmu-miR-141	33.0712	32.3474	32.7093	6.81762		D21	mmu-miR-141	33.3378	32.6623	33	9.06967		D21	mmu-miR-141	35.3488	38.3798	36.8643	12.7514		5.93375	2.25205	3.6817	-2.25205	-5.93375	-3.6817		mmu-miR-141	0.0163593	0.11654	0.209926	0.616438		0.0779289	0.130558	4.76359	0.616438		61.1273	0.11654	12.8322	0.130558
mmu-miR-142-3p	28.3609	31.6312	29.9961	4.10441		D22	mmu-miR-142-3p	34.3194	35.4516	34.8855	10.9552		D22	mmu-miR-142-3p	30.2662	29.8904	30.0783	5.96535		1.86094	6.85075	-4.98981	-6.85075	-1.86094	4.98981		mmu-miR-142-3p	0.275297	0.964705	0.008664	0.105749		31.7749	0.0150486	115.42	0.105749		3.63244	0.964705	0.0314714	0.0150486
mmu-miR-142-5p	39.2189	37.0715	38.1452	12.2535		D23	mmu-miR-142-5p	35.5662	35.3017	35.4339	11.5036		D23	mmu-miR-142-5p	37.7183	36.8263	37.2723	13.1593		0.905803	-0.749948	1.65575	0.749948	-0.905803	-1.65575		mmu-miR-142-5p	0.533735	0.531095	1.68173	0.129095		0.317372	0.058476	0.594625	0.129095		1.87359	0.531095	3.15087	0.058476
mmu-miR-143	28.4837	28.5141	28.4989	2.60725		D24	mmu-miR-143	32.3949	31.6629	32.0289	8.09855		D24	mmu-miR-143	32.1533	31.1941	31.6737	7.56074		4.95349	5.4913	-0.537809	-5.4913	-4.95349	0.537809		mmu-miR-143	0.0322738	0.022091	0.0222307	0.0105965		1.45177	0.615626	44.9828	0.0105965		30.9849	0.022091	0.688816	0.615626
mmu-miR-144			#DIV/0!	#DIV/0!		E1	mmu-miR-144			#DIV/0!	#DIV/0!		E1	mmu-miR-144			#DIV/0!	#DIV/0!		#DIV/0!	#DIV/0!	#DIV/0!	#DIV/0!	#DIV/0!	#DIV/0!		mmu-miR-144	#DIV/0!	#DIV/0!	#DIV/0!	#DIV/0!		#DIV/0!	#DIV/0!	#DIV/0!	#DIV/0!		#DIV/0!	#DIV/0!	#DIV/0!	#DIV/0!
mmu-miR-145	26.6314	26.71	26.6707	0.779003		E2	mmu-miR-145	31.2137	31.3956	31.3046	7.37427		E2	mmu-miR-145	29.4458	29.7252	29.5855	5.47257		4.69357	6.59527	-1.9017	-6.59527	-4.69357	1.9017		mmu-miR-145	0.0386452	0.00247024	0.0103425	0.000456564		3.73654	0.00927207	96.6883	0.000456564		25.8765	0.00247024	0.267627	0.00927207
mmu-miR-146a	34.5058		34.5058	8.6141		E3	mmu-miR-146a	32.9464	34.0718	33.5091	9.57874		E3	mmu-miR-146a	35.899	35.331	35.615	11.5021		2.88796	0.964642	1.92332	-0.964642	-2.88796	-1.92332		mmu-miR-146a	0.135094	#DIV/0!	0.512405	#DIV/0!		0.263647	0.0790974	1.95158	#DIV/0!		7.40223	#DIV/0!	3.79294	0.0790974
mmu-miR-146b	32.5995	33.4082	33.0038	7.11216		E4	mmu-miR-146b	30.4587	30.341	30.3999	6.46951		E4	mmu-miR-146b	28.6482	29.2594	28.9538	4.84087		-2.27128	-0.642641	-1.62864	0.642641	2.27128	1.62864		mmu-miR-146b	4.82753	0.0153023	1.56118	0.0237496		3.09222	0.0433257	0.640539	0.0237496		0.207145	0.0153023	0.323392	0.0433257
mmu-miR-147	33.4692	34.3305	33.8999	8.00822		E5	mmu-miR-147	32.1686	32.4047	32.2867	8.35633		E5	mmu-miR-147	34.0324	33.163	33.5977	9.48476		1.47654	0.34811	1.12843	-0.34811	-1.47654	-1.12843		mmu-miR-147	0.35935	0.670298	0.785613	0.0688017		0.457413	0.100545	1.27289	0.0688017		2.78281	0.670298	2.18621	0.100545
mmu-miR-148a	30.1499	30.1028	30.1264	4.2347		E6	mmu-miR-148a	29.0861	29.0232	29.0546	5.12429		E6	mmu-miR-148a	27.701	27.9503	27.8257	3.71272		-0.521982	0.889584	-1.41157	-0.889584	0.521982	1.41157		mmu-miR-148a	1.43593	0.00302476	0.53977	0.0013416		2.66026	0.0107612	1.85264	0.0013416		0.696414	0.00302476	0.375903	0.0107612
mmu-miR-148b	30.0813	30.34	30.2107	4.31899		E7	mmu-miR-148b	29.2332	29.2727	29.2529	5.32258		E7	mmu-miR-148b	28.7295	28.4668	28.5982	4.48524		0.166245	1.00359	-0.83734	-1.00359	-0.166245	0.83734		mmu-miR-148b	0.891159	0.0128187	0.498759	0.0181621		1.78675	0.0387606	2.00498	0.0181621		1.12213	0.0128187	0.559674	0.0387606
mmu-miR-149	29.9632	30.2032	30.0832	4.19153		E8	mmu-miR-149	26.6253	26.5831	26.6042	2.67386		E8	mmu-miR-149	29.2945	29.6014	29.448	5.33502		1.14349	-1.51767	2.66116	1.51767	-1.14349	-2.66116		mmu-miR-149	0.452662	0.0825898	2.86328	0.00122489		0.158092	0.00295482	0.34925	0.00122489		2.20915	0.0825898	6.32541	0.00295482
mmu-miR-150	30.3033	30.4465	30.3749	4.48323		E9	mmu-miR-150	33.8166	33.375	33.5958	9.66541		E9	mmu-miR-150	33.3943	33.0495	33.2219	9.10896		4.62573	5.18218	-0.556446	-5.18218	-4.62573	0.556446		mmu-miR-150	0.0405056	0.00427246	0.0275428	0.00515438		1.47064	0.313668	36.3071	0.00515438		24.6879	0.00427246	0.679975	0.313668
mmu-miR-151-3p	30.1875	30.0198	30.1036	4.21198		E10	mmu-miR-151-3p	27.5128	27.5568	27.5348	3.60448		E10	mmu-miR-151-3p	28.6656	28.9674	28.8165	4.70358		0.491597	-0.607503	1.0991	0.607503	-0.491597	-1.0991		mmu-miR-151-3p	0.711237	0.0175117	1.52362	0.00113718		0.466808	0.0138562	0.656332	0.00113718		1.406	0.0175117	2.14221	0.0138562
mmu-miR-151-5p	30.3935	30.5397	30.4666	4.57494		E11	mmu-miR-151-5p	26.5523	26.6282	26.5902	2.65989		E11	mmu-miR-151-5p	29.1527	29.0466	29.0996	4.9867		0.411758	-1.91505	2.32681	1.91505	-0.411758	-2.32681		mmu-miR-151-5p	0.751707	0.00433874	3.77127	0.000451376		0.199324	0.000675233	0.265162	0.000451376		1.33031	0.00433874	5.01695	0.000675233
mmu-miR-152	27.1354	27.0503	27.0928	1.20116		E12	mmu-miR-152	28.5266	28.7152	28.6209	4.69057		E12	mmu-miR-152	28.1856	28.1219	28.1537	4.0408		2.83964	3.48942	-0.649779	-3.48942	-2.83964	0.649779		mmu-miR-152	0.139696	0.00250265	0.0890391	0.00455291		1.56893	0.0425211	11.231	0.00455291		7.1584	0.00250265	0.637378	0.0425211
mmu-miR-153	35.6616	36.6969	36.1793	10.2876		E13	mmu-miR-153	31.2023	30.9046	31.0534	7.12308		E13	mmu-miR-153	33.8351	34.0148	33.925	9.81202		-0.475568	-3.16451	2.68894	3.16451	0.475568	-2.68894		mmu-miR-153	1.39047	0.0502561	8.96628	0.0108618		0.155077	0.00364566	0.111529	0.0108618		0.719183	0.0502561	6.4484	0.00364566
mmu-miR-154	29.2306	29.3734	29.302	3.41032		E14	mmu-miR-154	32.8116	33.3141	33.0629	9.1325		E14	mmu-miR-154	31.5965	31.3642	31.4804	7.36745		3.95713	5.72218	-1.76505	-5.72218	-3.95713	1.76505		mmu-miR-154	0.064385	0.00389377	0.0189432	0.00478734		3.39885	0.0292519	52.7894	0.00478734		15.5316	0.00389377	0.294217	0.0292519
mmu-miR-155	31.6355	32.1721	31.9038	6.01211		E15	mmu-miR-155	32.1783	31.6819	31.9301	7.99978		E15	mmu-miR-155	31.4194	31.7556	31.5875	7.47456		1.46245	1.98766	-0.525215	-1.98766	-1.46245	0.525215		mmu-miR-155	0.362877	0.423105	0.252147	0.949074		1.43915	0.371447	3.96594	0.949074		2.75576	0.423105	0.694855	0.371447
mmu-miR-181a	29.2391	29.3807	29.3099	3.4182		E16	mmu-miR-181a	27.8335	27.972	27.9027	3.97237		E16	mmu-miR-181a	29.2861	28.9517	29.1189	5.00594		1.58774	0.554169	1.03357	-0.554169	-1.58774	-1.03357		mmu-miR-181a	0.332693	0.403204	0.681049	0.00491869		0.488501	0.0214367	1.46832	0.00491869		3.00578	0.403204	2.04708	0.0214367
mmu-miR-181b	29.7583	30.0195	29.8889	3.99727		E17	mmu-miR-181b	26.8087	26.8201	26.8144	2.88401		E17	mmu-miR-181b	28.5776	28.4126	28.4951	4.38214		0.384875	-1.11326	1.49813	1.11326	-0.384875	-1.49813		mmu-miR-181b	0.765846	0.0120603	2.16334	0.00180272		0.354011	0.00241266	0.462248	0.00180272		1.30575	0.0120603	2.82477	0.00241266
mmu-miR-181c	27.2801	27.109	27.1946	1.30293		E18	mmu-miR-181c	26.6286	26.5208	26.5747	2.64435		E18	mmu-miR-181c	27.4427	24.3321	25.8874	1.77444		0.471513	1.34142	-0.869908	-1.34142	-0.471513	0.869908		mmu-miR-181c	0.721208	0.489668	0.394632	0.0255939		1.82755	0.701894	2.53401	0.0255939		1.38656	0.489668	0.547182	0.701894
mmu-miR-181d	30.8113	30.3805	30.5959	4.70425		E19	mmu-miR-181d	28.3433	27.4863	27.9148	3.98444		E19	mmu-miR-181d	30.0935	30.0342	30.0639	5.95092		1.24668	-0.719806	1.96648	0.719806	-1.24668	-1.96648		mmu-miR-181d	0.421417	0.134181	1.64696	0.0305433		0.255876	0.0377094	0.607179	0.0305433		2.37294	0.134181	3.90814	0.0377094
mmu-miR-182	28.2966	28.3129	28.3047	2.41307		E20	mmu-miR-182	31.0753	30.7384	30.9069	6.97649		E20	mmu-miR-182	25.6604	25.8757	25.768	1.65511		-0.757953	4.56343	-5.32138	-4.56343	0.757953	5.32138		mmu-miR-182	1.69109	0.00180636	0.0422933	0.00417414		39.9848	0.00150993	23.6444	0.00417414		0.591335	0.00180636	0.0250095	0.00150993
mmu-miR-183	29.5659	29.9266	29.7462	3.85458		E21	mmu-miR-183	32.163	31.7435	31.9532	8.02289		E21	mmu-miR-183	27.514	27.357	27.4355	3.32258		-0.531997	4.16831	-4.70031	-4.16831	0.531997	4.70031		mmu-miR-183	1.44593	0.00716628	0.0556177	0.0153443		25.9976	0.0024473	17.9799	0.0153443		0.691597	0.00716628	0.038465	0.0024473
mmu-miR-184	34.175	36.6885	35.4318	9.54009		E22	mmu-miR-184	32.9067	32.9431	32.9249	8.99452		E22	mmu-miR-184	35.7097	33.3627	34.5362	10.4233		0.883206	-0.545564	1.42877	0.545564	-0.883206	-1.42877		mmu-miR-184	0.542161	0.654412	1.45959	0.184247		0.371447	0.303437	0.685123	0.184247		1.84447	0.654412	2.69217	0.303437
mmu-miR-185	33.2607	33.2111	33.2359	7.34427		E23	mmu-miR-185	30.8611	31.0938	30.9774	7.04707		E23	mmu-miR-185	32.4805	32.0238	32.2521	8.13922		0.794948	-0.2972	1.09215	0.2972	-0.794948	-1.09215		mmu-miR-185	0.576364	0.0504325	1.22876	0.00276272		0.469063	0.0381282	0.813831	0.00276272		1.73501	0.0504325	2.13191	0.0381282
mmu-miR-186	32.9351	34.1181	33.5266	7.63492		E24	mmu-miR-186	30.2155	31.0813	30.6484	6.71803		E24	mmu-miR-186	31.8156	31.9047	31.8601	7.74718		0.112253	-0.916893	1.02915	0.916893	-0.112253	-1.02915		mmu-miR-186	0.925142	0.106784	1.88805	0.0591574		0.49	0.108402	0.529648	0.0591574		1.08091	0.106784	2.04082	0.108402
mmu-miR-187	29.6955	29.4232	29.5593	3.66768		F1	mmu-miR-187	27.8485	27.5666	27.7075	3.77719		F1	mmu-miR-187	28.635	29.0125	28.8238	4.71084		1.04316	0.109505	0.93365	-0.109505	-1.04316	-0.93365		mmu-miR-187	0.485265	0.0872062	0.926906	0.0110148		0.523532	0.0417619	1.07886	0.0110148		2.06073	0.0872062	1.9101	0.0417619
mmu-miR-188-3p	26.7084	27.0561	26.8822	0.990573		F2	mmu-miR-188-3p	26.3013	26.5604	26.4309	2.50051		F2	mmu-miR-188-3p	26.7172	26.5853	26.6512	2.5383		1.54773	1.50994	0.0377927	-1.50994	-1.54773	-0.0377927		mmu-miR-188-3p	0.342048	0.340012	0.351126	0.172805		0.974144	0.268814	2.84798	0.172805		2.92357	0.340012	1.02654	0.268814
mmu-miR-188-5p			#DIV/0!	#DIV/0!		F3	mmu-miR-188-5p			#DIV/0!	#DIV/0!		F3	mmu-miR-188-5p	29.2181	29.422	29.32	5.2071		#DIV/0!	#DIV/0!	#DIV/0!	#DIV/0!	#DIV/0!	#DIV/0!		mmu-miR-188-5p	#DIV/0!	#DIV/0!	#DIV/0!	#DIV/0!		#DIV/0!	#DIV/0!	#DIV/0!	#DIV/0!		#DIV/0!	#DIV/0!	#DIV/0!	#DIV/0!
mmu-miR-190			#DIV/0!	#DIV/0!		F4	mmu-miR-190			#DIV/0!	#DIV/0!		F4	mmu-miR-190			#DIV/0!	#DIV/0!		#DIV/0!	#DIV/0!	#DIV/0!	#DIV/0!	#DIV/0!	#DIV/0!		mmu-miR-190	#DIV/0!	#DIV/0!	#DIV/0!	#DIV/0!		#DIV/0!	#DIV/0!	#DIV/0!	#DIV/0!		#DIV/0!	#DIV/0!	#DIV/0!	#DIV/0!
mmu-miR-190b			#DIV/0!	#DIV/0!		F5	mmu-miR-190b	38.2195	36.7051	37.4623	13.532		F5	mmu-miR-190b			#DIV/0!	#DIV/0!		#DIV/0!	#DIV/0!	#DIV/0!	#DIV/0!	#DIV/0!	#DIV/0!		mmu-miR-190b	#DIV/0!	#DIV/0!	#DIV/0!	#DIV/0!		#DIV/0!	#DIV/0!	#DIV/0!	#DIV/0!		#DIV/0!	#DIV/0!	#DIV/0!	#DIV/0!
mmu-miR-191	28.4415	28.6839	28.5627	2.67103		F6	mmu-miR-191	27.3293	27.3418	27.3356	3.4052		F6	mmu-miR-191	28.1504	27.8781	28.0142	3.90129		1.23026	0.734173	0.496088	-0.734173	-1.23026	-0.496088		mmu-miR-191	0.42624	0.0949893	0.601163	0.00963865		0.709027	0.0380575	1.66344	0.00963865		2.34609	0.0949893	1.41038	0.0380575
mmu-miR-192	30.2941	30.8207	30.5574	4.66576		F7	mmu-miR-192	29.1248	29.2875	29.2061	5.27577		F7	mmu-miR-192	29.4831	29.7856	29.6344	5.52143		0.855666	0.610004	0.245661	-0.610004	-0.855666	-0.245661		mmu-miR-192	0.55261	0.0932986	0.655195	0.0391587		0.843429	0.130138	1.52626	0.0391587		1.80959	0.0932986	1.18564	0.130138
mmu-miR-193	34.3437	34.8567	34.6002	8.70855		F8	mmu-miR-193	32.5181	32.5802	32.5491	8.61879		F8	mmu-miR-193	33.4013	34.2975	33.8494	9.73647		1.02792	-0.0897633	1.11768	0.0897633	-1.02792	-1.11768		mmu-miR-193	0.490416	0.283131	1.0642	0.0155044		0.460833	0.101496	0.939677	0.0155044		2.03908	0.283131	2.16998	0.101496
mmu-miR-193b	31.8817	32.0815	31.9816	6.08994		F9	mmu-miR-193b	30.4173	29.9921	30.2047	6.27432		F9	mmu-miR-193b	30.4925	30.341	30.4168	6.30383		0.21389	0.184379	0.0295108	-0.184379	-0.21389	-0.0295108		mmu-miR-193b	0.862209	0.00635785	0.880028	0.0170301		0.979752	0.446542	1.13633	0.0170301		1.15981	0.00635785	1.02067	0.446542
mmu-miR-194	30.8804	30.607	30.7437	4.85204		F10	mmu-miR-194	29.4777	29.3892	29.4335	5.5031		F10	mmu-miR-194	30.1128	30.2527	30.1828	6.06982		1.21777	0.651054	0.566721	-0.651054	-1.21777	-0.566721		mmu-miR-194	0.429945	0.0674688	0.636815	0.0118147		0.675149	0.0119898	1.57031	0.0118147		2.32588	0.0674688	1.48115	0.0119898
mmu-miR-195	26.6547	27.4536	27.0542	1.16252		F11	mmu-miR-195	22.2775	22.3395	22.3085	-1.62187		F11	mmu-miR-195	23.3373	23.393	23.3652	-0.747748		-1.91027	-2.78439	0.87412	2.78439	1.91027	-0.87412		mmu-miR-195	3.75879	0.0115771	6.88945	0.00705187		0.545586	0.00155226	0.145149	0.00705187		0.266043	0.0115771	1.83289	0.00155226
mmu-miR-196a	29.5738	29.183	29.3784	3.48673		F12	mmu-miR-196a	34.7201	35.8429	35.2815	11.3512		F12	mmu-miR-196a	30.4472	30.1457	30.2965	6.18354		2.69681	7.86444	-5.16763	-7.86444	-2.69681	5.16763		mmu-miR-196a	0.154234	0.0652672	0.00429109	0.00998844		35.9428	0.0133262	233.041	0.00998844		6.48366	0.0652672	0.027822	0.0133262
mmu-miR-196b	30.0658	29.7309	29.8983	4.00666		F13	mmu-miR-196b	33.5076	32.5672	33.0374	9.10701		F13	mmu-miR-196b	30.4976	30.2048	30.3512	6.23825		2.23159	5.10036	-2.86877	-5.10036	-2.23159	2.86877		mmu-miR-196b	0.212924	0.178695	0.0291501	0.0243614		7.3044	0.0320037	34.3052	0.0243614		4.69651	0.178695	0.136904	0.0320037
mmu-miR-197	29.957	29.8474	29.9022	4.01051		F14	mmu-miR-197	28.1881	28.3763	28.2822	4.35181		F14	mmu-miR-197	29.4119	29.2876	29.3498	5.23683		1.22633	0.341306	0.88502	-0.341306	-1.22633	-0.88502		mmu-miR-197	0.427405	0.0217782	0.789327	0.00448854		0.54148	0.0109771	1.2669	0.00448854		2.3397	0.0217782	1.84679	0.0109771
mmu-miR-199a-3p	29.7335	29.633	29.6832	3.79156		F15	mmu-miR-199a-3p	36.6998	35.3168	36.0083	12.0779		F15	mmu-miR-199a-3p	31.4716	31.3016	31.3866	7.27365		3.4821	8.28638	-4.80428	-8.28638	-3.4821	4.80428		mmu-miR-199a-3p	0.089492	0.00334293	0.00320296	0.0118017		27.9404	0.0219755	312.211	0.0118017		11.1742	0.00334293	0.0357905	0.0219755
mmu-miR-199a-5p	28.114	28.0148	28.0644	2.1727		F16	mmu-miR-199a-5p	32.2072	31.5756	31.8914	7.96105		F16	mmu-miR-199a-5p	29.6058	29.5547	29.5803	5.46732		3.29462	5.78835	-2.49373	-5.78835	-3.29462	2.49373		mmu-miR-199a-5p	0.101911	0.00135258	0.018094	0.00690465		5.63232	0.0182787	55.2671	0.00690465		9.81248	0.00135258	0.177547	0.0182787
mmu-miR-199b	29.5105	29.7908	29.6506	3.75897		F17	mmu-miR-199b	34.91	35.0908	35.0004	11.07		F17	mmu-miR-199b	31.0866	31.483	31.2848	7.1719		3.41293	7.31106	-3.89813	-7.31106	-3.41293	3.89813		mmu-miR-199b	0.0938872	0.0213549	0.00629725	0.000970243		14.9092	0.00341928	158.799	0.000970243		10.6511	0.0213549	0.0670725	0.00341928
mmu-miR-200a	33.368	33.6642	33.5161	7.62446		F18	mmu-miR-200a	37.5701	39.0141	38.2921	14.3617		F18	mmu-miR-200a	37.6781	39.7684	38.7233	14.6103		6.98587	6.73724	0.248623	-6.73724	-6.98587	-0.248623		mmu-miR-200a	0.00788942	0.0387218	0.0093732	0.0229977		0.841699	0.766598	106.687	0.0229977		126.752	0.0387218	1.18807	0.766598
mmu-miR-200b	29.7991	29.4746	29.6368	3.74516		F19	mmu-miR-200b	33.7372	34.082	33.9096	9.97926		F19	mmu-miR-200b	31.8972	32.3988	32.148	8.03508		4.28992	6.23411	-1.94418	-6.23411	-4.28992	1.94418		mmu-miR-200b	0.0511215	0.0138555	0.0132846	0.00305615		3.84819	0.0285772	75.2754	0.00305615		19.5612	0.0138555	0.259862	0.0285772
mmu-miR-200c	29.0437	28.826	28.9348	3.04314		F20	mmu-miR-200c	33.0239	31.8258	32.4249	8.49453		F20	mmu-miR-200c	34.4651	33.8772	34.1712	10.0582		7.01508	5.45139	1.56369	-5.45139	-7.01508	-1.56369		mmu-miR-200c	0.00773127	0.00356459	0.0228544	0.0291112		0.338284	0.120242	43.7553	0.0291112		129.345	0.00356459	2.95609	0.120242
mmu-miR-201	38.0305	36.1432	37.0869	11.1952		F21	mmu-miR-201	34.1928	35.272	34.7324	10.802		F21	mmu-miR-201		36.0577	36.0577	11.9448		0.749608	-0.393152	1.14276	0.393152	-0.749608	-1.14276		mmu-miR-201	0.594765	#DIV/0!	1.31326	0.162682		0.452892	#DIV/0!	0.761464	0.162682		1.68134	#DIV/0!	2.20803	#DIV/0!
mmu-miR-202-3p	36.4712	31.0639	33.7676	7.8759		F22	mmu-miR-202-3p	31.1631	30.7841	30.9736	7.04324		F22	mmu-miR-202-3p	32.169	31.9355	32.0522	7.93931		0.0634076	-0.832666	0.896073	0.832666	-0.0634076	-0.896073		mmu-miR-202-3p	0.957001	0.591	1.78097	0.410949		0.537347	0.0400561	0.561491	0.410949		1.04493	0.591	1.86099	0.0400561
mmu-miR-202-5p			#DIV/0!	#DIV/0!		F23	mmu-miR-202-5p			#DIV/0!	#DIV/0!		F23	mmu-miR-202-5p			#DIV/0!	#DIV/0!		#DIV/0!	#DIV/0!	#DIV/0!	#DIV/0!	#DIV/0!	#DIV/0!		mmu-miR-202-5p	#DIV/0!	#DIV/0!	#DIV/0!	#DIV/0!		#DIV/0!	#DIV/0!	#DIV/0!	#DIV/0!		#DIV/0!	#DIV/0!	#DIV/0!	#DIV/0!
mmu-miR-203	36.5134	37.3462	36.9298	11.0381		F24	mmu-miR-203	35.9651	34.8721	35.4186	11.4882		F24	mmu-miR-203	30.9295	31.7309	31.3302	7.21726		-3.82086	0.450082	-4.27095	-0.450082	3.82086	4.27095		mmu-miR-203	14.1317	0.0104838	0.732001	0.15886		19.3056	0.0263909	1.36612	0.15886		0.0707629	0.0104838	0.0517985	0.0263909
mmu-miR-204	33.5295	33.7758	33.6527	7.76099		G1	mmu-miR-204	32.8157	32.2232	32.5195	8.5891		G1	mmu-miR-204	33.4502	32.8128	33.1315	9.0186		1.2576	0.828105	0.429499	-0.828105	-1.2576	-0.429499		mmu-miR-204	0.418238	0.266703	0.563268	0.0716584		0.74252	0.294816	1.77535	0.0716584		2.39098	0.266703	1.34677	0.294816
mmu-miR-205	30.6161	31.0743	30.8452	4.95351		G2	mmu-miR-205	29.9705	29.9434	29.9569	6.02657		G2	mmu-miR-205	30.6673	30.6725	30.6699	6.55697		1.60346	1.07306	0.530397	-1.07306	-1.60346	-0.530397		mmu-miR-205	0.329088	0.524248	0.47531	0.060751		0.692364	0.000375158	2.10389	0.060751		3.03871	0.524248	1.44433	0.000375158
mmu-miR-206	30.8361	31.4334	31.1347	5.24308		G3	mmu-miR-206	30.1299	29.654	29.8919	5.96158		G3	mmu-miR-206	31.1267	30.7286	30.9277	6.81474		1.57166	0.7185	0.85316	-0.7185	-1.57166	-0.85316		mmu-miR-206	0.336421	0.622251	0.607729	0.0828302		0.553571	0.0792049	1.64547	0.0828302		2.97246	0.622251	1.80645	0.0792049
mmu-miR-207	29.9053	29.7292	29.8172	3.92558		G4	mmu-miR-207	27.6613	27.3366	27.4989	3.56859		G4	mmu-miR-207	27.8696	28.2189	28.0442	3.9313		0.00571312	-0.356993	0.362706	0.356993	-0.00571312	-0.362706		mmu-miR-207	0.996048	0.0119536	1.28075	0.00629051		0.777705	0.149529	0.780791	0.00629051		1.00397	0.0119536	1.28584	0.149529
mmu-miR-208a	35.3268	36.6612	35.994	10.1023		G5	mmu-miR-208a	32.617	32.9957	32.8063	8.87595		G5	mmu-miR-208a	33.544	35.2302	34.3871	10.2742		0.171833	-1.22639	1.39822	1.22639	-0.171833	-1.39822		mmu-miR-208a	0.887714	0.273644	2.33981	0.0442219		0.379396	0.208841	0.427386	0.0442219		1.12649	0.273644	2.63577	0.208841
mmu-miR-208b	34.4644	35.8092	35.1368	9.24513		G6	mmu-miR-208b	34.768	34.8346	34.8013	10.8709		G6	mmu-miR-208b	33.3017	32.9158	33.1087	8.99582		-0.249314	1.62577	-1.87509	-1.62577	0.249314	1.87509		mmu-miR-208b	1.18864	0.101225	0.324036	0.667606		3.66824	0.0131205	3.08608	0.667606		0.841296	0.101225	0.27261	0.0131205
mmu-miR-210	30.6545	30.3899	30.5222	4.6305		G7	mmu-miR-210	28.757	28.7149	28.736	4.8056		G7	mmu-miR-210	29.5515	29.4134	29.4825	5.36955		0.739049	0.175097	0.563951	-0.175097	-0.739049	-0.563951		mmu-miR-210	0.599134	0.0199907	0.885708	0.00557897		0.676447	0.009226	1.12904	0.00557897		1.66907	0.0199907	1.47831	0.009226
mmu-miR-211	32.5963	33.8135	33.2049	7.31322		G8	mmu-miR-211	31.5316	31.7202	31.6259	7.69554		G8	mmu-miR-211	32.0991	32.2712	32.1851	8.07222		0.758992	0.382312	0.37668	-0.382312	-0.758992	-0.37668		mmu-miR-211	0.590909	0.238962	0.767207	0.124365		0.770208	0.048372	1.30343	0.124365		1.69231	0.238962	1.29835	0.048372
mmu-miR-212	28.3748	28.5568	28.4658	2.57417		G9	mmu-miR-212	27.0119	27.2184	27.1151	3.18475		G9	mmu-miR-212	27.1646	27.0667	27.1157	3.00272		0.428551	0.610581	-0.18203	-0.610581	-0.428551	0.18203		mmu-miR-212	0.743008	0.00580539	0.654933	0.0102238		1.13448	0.99663	1.52687	0.0102238		1.34588	0.00580539	0.881462	0.99663
mmu-miR-214	29.1789	29.5108	29.3449	3.45319		G10	mmu-miR-214	27.8562	27.9807	27.9184	3.98808		G10	mmu-miR-214	28.9635	28.9901	28.9768	4.86388		1.41069	0.53489	0.875798	-0.53489	-1.41069	-0.875798		mmu-miR-214	0.376132	0.157673	0.690211	0.0150969		0.544953	0.00359821	1.44883	0.0150969		2.65864	0.157673	1.83502	0.00359821
mmu-miR-215	36.4114	34.0534	35.2324	9.3407		G11	mmu-miR-215	32.0615	32.2259	32.1437	8.21335		G11	mmu-miR-215	33.1603	33.9707	33.5655	9.45255		0.111846	-1.12735	1.2392	1.12735	-0.111846	-1.2392		mmu-miR-215	0.925403	0.312998	2.18457	0.120518		0.423608	0.0751547	0.457755	0.120518		1.08061	0.312998	2.36067	0.0751547
mmu-miR-216a	33.9094	33.7578	33.8336	7.94192		G12	mmu-miR-216a	31.8509	32.7069	32.2789	8.34855		G12	mmu-miR-216a	31.4087	30.8882	31.1485	7.03552		-0.906397	0.406635	-1.31303	-0.406635	0.906397	1.31303		mmu-miR-216a	1.87436	0.0100345	0.754381	0.0700585		2.48463	0.152629	1.32559	0.0700585		0.533516	0.0100345	0.402474	0.152629
mmu-miR-216b	35.1558	36.0016	35.5787	9.68704		G13	mmu-miR-216b	33.2431	33.2345	33.2388	9.30841		G13	mmu-miR-216b	34.8267	34.397	34.6118	10.4989		0.81186	-0.378633	1.19049	0.378633	-0.81186	-1.19049		mmu-miR-216b	0.569647	0.178386	1.30011	0.0311466		0.438153	0.0236349	0.769166	0.0311466		1.75547	0.178386	2.28231	0.0236349
mmu-miR-217	34.4379	34.1621	34.3	8.40835		G14	mmu-miR-217	32.504	32.3711	32.4376	8.50719		G14	mmu-miR-217	33.272	34.1771	33.7245	9.6116		1.20325	0.0988476	1.1044	-0.0988476	-1.20325	-1.1044		mmu-miR-217	0.434296	0.347918	0.933779	0.00668879		0.465095	0.106517	1.07092	0.00668879		2.30258	0.347918	2.1501	0.106517
mmu-miR-218	31.5062	31.7618	31.634	5.74234		G15	mmu-miR-218	33.5693	34.0339	33.8016	9.87125		G15	mmu-miR-218	29.7345	29.8872	29.8108	5.69791		-0.0444216	4.12891	-4.17333	-4.12891	0.0444216	4.17333		mmu-miR-218	1.03127	0.00659869	0.0571575	0.0146302		18.0426	0.00373248	17.4955	0.0146302		0.969679	0.00659869	0.0554244	0.00373248
mmu-miR-219	32.8103	34.3013	33.5558	7.66416		G16	mmu-miR-219	25.6966	25.541	25.6188	1.68845		G16	mmu-miR-219	31.6752	32.1524	31.9138	7.80088		0.136722	-5.97571	6.11243	5.97571	-0.136722	-6.11243		mmu-miR-219	0.909583	0.170825	62.9314	0.00880065		0.0144536	0.0015855	0.0158903	0.00880065		1.0994	0.170825	69.1871	0.0015855
mmu-miR-220	35.2756	35.2729	35.2742	9.38256		G17	mmu-miR-220	32.4082	32.9485	32.6784	8.748		G17	mmu-miR-220	35.1617	33.3254	34.2436	10.1306		0.748079	-0.634563	1.38264	0.634563	-0.748079	-1.38264		mmu-miR-220	0.595396	0.3783	1.55247	0.0106608		0.383516	0.243596	0.644136	0.0106608		1.67956	0.3783	2.60746	0.243596
mmu-miR-221	27.0892	27.0519	27.0706	1.17893		G18	mmu-miR-221	27.9611	28.1169	28.039	4.10862		G18	mmu-miR-221	27.4878	27.6256	27.5567	3.44374		2.26482	2.9297	-0.664877	-2.9297	-2.26482	0.664877		mmu-miR-221	0.208076	0.0208906	0.131242	0.00677336		1.58543	0.0434863	7.6195	0.00677336		4.80594	0.0208906	0.630742	0.0434863
mmu-miR-222	26.8828	26.776	26.8294	0.93773		G19	mmu-miR-222	27.6511	27.6075	27.6293	3.69897		G19	mmu-miR-222	27.0013	27.4519	27.2266	3.11366		2.17593	2.76124	-0.58531	-2.76124	-2.17593	0.58531		mmu-miR-222	0.221299	0.228379	0.147498	0.00515388		1.50036	0.21715	6.77978	0.00515388		4.51876	0.228379	0.666506	0.21715
mmu-miR-223	32.4146	32.2631	32.3389	6.44721		G20	mmu-miR-223	32.9938	34.1023	33.548	9.61768		G20	mmu-miR-223	29.2168	29.2404	29.2286	5.11565		-1.33157	3.17046	-4.50203	-3.17046	1.33157	4.50203		mmu-miR-223	2.51676	0.000606875	0.11107	0.163204		22.6592	0.0160775	9.00335	0.163204		0.397337	0.000606875	0.0441321	0.0160775
mmu-miR-224	33.7675	33.3344	33.5509	7.65928		G21	mmu-miR-224	34.3235	34.6717	34.4976	10.5673		G21	mmu-miR-224	31.3662	32.6393	32.0028	7.88982		0.230544	2.908	-2.67745	-2.908	-0.230544	2.67745		mmu-miR-224	0.852313	0.147898	0.133231	0.0764063		6.39726	0.0633923	7.50576	0.0764063		1.17328	0.147898	0.156317	0.0633923
mmu-miR-290-3p	26.3826	26.4437	26.4132	0.521501		G22	mmu-miR-290-3p	32.9017	32.9503	32.926	8.99562		G22	mmu-miR-290-3p	30.1819	30.12	30.1509	6.038		5.5165	8.47412	-2.95762	-8.47412	-5.5165	2.95762		mmu-miR-290-3p	0.0218458	0.000135188	0.00281213	3.58659e-05		7.76841	0.000200956	355.603	3.58659e-05		45.7755	0.000135188	0.128726	0.000200956
mmu-miR-290-5p	29.9247	29.7896	29.8572	3.9655		G23	mmu-miR-290-5p	30.4583	29.9691	30.2137	6.28335		G23	mmu-miR-290-5p	32.3287	31.1828	31.7558	7.64284		3.67734	2.31785	1.35949	-2.31785	-3.67734	-1.35949		mmu-miR-290-5p	0.0781646	0.0812368	0.200566	0.295192		0.38972	0.131715	4.98588	0.295192		12.7935	0.0812368	2.56595	0.131715
mmu-miR-291a-3p	23.4344	23.2818	23.3581	-2.53353		G24	mmu-miR-291a-3p	31.9799	31.7966	31.8883	7.95793		G24	mmu-miR-291a-3p	27.2251	27.2506	27.2379	3.12493		5.65846	10.4915	-4.833	-10.4915	-5.65846	4.833		mmu-miR-291a-3p	0.0197986	0.000397293	0.000694634	0.00019538		28.5022	0.000395603	1439.61	0.00019538		50.5086	0.000397293	0.035085	0.000395603
mmu-miR-291a-5p	28.4703	28.4629	28.4666	2.57496		H1	mmu-miR-291a-5p	27.6438	27.624	27.6339	3.70357		H1	mmu-miR-291a-5p	28.3995	28.64	28.5197	4.4068		1.83184	1.12861	0.703225	-1.12861	-1.83184	-0.703225		mmu-miR-291a-5p	0.280907	0.702091	0.457355	0.000161358		0.614198	0.0180595	2.18648	0.000161358		3.5599	0.702091	1.62814	0.0180595
mmu-miR-291b-3p	27.8593	27.9545	27.9069	2.01525		H2	mmu-miR-291b-3p	34.0064	34.2902	34.1483	10.2179		H2	mmu-miR-291b-3p	31.966	32.0137	31.9898	7.87689		5.86163	8.20267	-2.34104	-8.20267	-5.86163	2.34104		mmu-miR-291b-3p	0.0171978	0.000170134	0.0033943	0.000574838		5.06666	0.00441656	294.611	0.000574838		58.1471	0.000170134	0.197369	0.00441656
mmu-miR-291b-5p			#DIV/0!	#DIV/0!		H3	mmu-miR-291b-5p			#DIV/0!	#DIV/0!		H3	mmu-miR-291b-5p	28.6493	28.784	28.7166	4.60371		#DIV/0!	#DIV/0!	#DIV/0!	#DIV/0!	#DIV/0!	#DIV/0!		mmu-miR-291b-5p	#DIV/0!	#DIV/0!	#DIV/0!	#DIV/0!		#DIV/0!	#DIV/0!	#DIV/0!	#DIV/0!		#DIV/0!	#DIV/0!	#DIV/0!	#DIV/0!
mmu-miR-292-3p	25.4869	25.4214	25.4541	-0.43753		H4	mmu-miR-292-3p	32.286	32.8186	32.5523	8.62194		H4	mmu-miR-292-3p	28.8512	29.1875	29.0194	4.90642		5.34395	9.05947	-3.71552	-9.05947	-5.34395	3.71552		mmu-miR-292-3p	0.0246213	0.00230009	0.00187425	0.00142614		13.1366	0.00785396	533.547	0.00142614		40.6153	0.00230009	0.0761231	0.00785396
mmu-miR-292-5p	28.8303	28.8969	28.8636	2.97193		H5	mmu-miR-292-5p	30.4151	30.0933	30.2542	6.32385		H5	mmu-miR-292-5p	30.7163	30.2429	30.4796	6.36667		3.39474	3.35191	0.0428232	-3.35191	-3.39474	-0.0428232		mmu-miR-292-5p	0.0950786	0.0211894	0.0979431	0.0136782		0.970753	0.51352	10.21	0.0136782		10.5176	0.0211894	1.03013	0.51352
mmu-miR-293	24.3936	24.2485	24.321	-1.57063		H6	mmu-miR-293	32.5924	33.588	33.0902	9.15986		H6	mmu-miR-293	28.6614	28.1446	28.403	4.29006		5.86069	10.7305	-4.8698	-10.7305	-5.86069	4.8698		mmu-miR-293	0.0172091	0.00429589	0.000588576	0.00327502		29.2385	0.0140196	1699.02	0.00327502		58.109	0.00429589	0.0342015	0.0140196
mmu-miR-294	23.5531	23.4797	23.5164	-2.37528		H7	mmu-miR-294	32.4236	32.6282	32.5259	8.59557		H7	mmu-miR-294	27.2314	27.376	27.3037	3.19077		5.56605	10.9708	-5.4048	-10.9708	-5.56605	5.4048		mmu-miR-294	0.0211082	0.000458301	0.000498248	0.000145504		42.3649	0.000575261	2007.03	0.000145504		47.3749	0.000458301	0.0236044	0.000575261
mmu-miR-295	24.2773	24.1967	24.237	-1.6547		H8	mmu-miR-295	34.5184	34.8358	34.6771	10.7467		H8	mmu-miR-295	27.6614	27.775	27.7182	3.60527		5.25996	12.4014	-7.14145	-12.4014	-5.25996	7.14145		mmu-miR-295	0.0260971	0.000400112	0.000184842	0.000245814		141.186	0.000586043	5410.02	0.000245814		38.3184	0.000400112	0.00708286	0.000586043
mmu-miR-296-3p	28.5007	28.6903	28.5955	2.70386		H9	mmu-miR-296-3p	27.2039	27.2494	27.2266	3.29627		H9	mmu-miR-296-3p	28.2514	27.6602	27.9558	3.8429		1.13904	0.592408	0.546628	-0.592408	-1.13904	-0.546628		mmu-miR-296-3p	0.454063	0.175506	0.663235	0.00503599		0.684618	0.133094	1.50776	0.00503599		2.20234	0.175506	1.46067	0.133094
mmu-miR-296-5p	31.0404	31.1077	31.0741	5.18243		H10	mmu-miR-296-5p	29.0727	29.0453	29.059	5.12863		H10	mmu-miR-296-5p	29.238	29.0158	29.1269	5.014		-0.168432	-0.0538033	-0.114629	0.0538033	0.168432	0.114629		mmu-miR-296-5p	1.12384	0.00353599	1.038	0.000325122		1.0827	0.605639	0.963393	0.000325122		0.889809	0.00353599	0.92362	0.605639
mmu-miR-297a	31.497	31.7376	31.6173	5.72563		H11	mmu-miR-297a	29.4755	29.1983	29.3369	5.40652		H11	mmu-miR-297a	28.0048	28.2486	28.1267	4.01377		-1.71185	-0.319106	-1.39275	0.319106	1.71185	1.39275		mmu-miR-297a	3.27582	0.00239837	1.24756	0.00641419		2.62579	0.0224879	0.801567	0.00641419		0.305267	0.00239837	0.380838	0.0224879
mmu-miR-297b-3p	35.1356	37.567	36.3513	10.4597		H12	mmu-miR-297b-3p	32.6477	33.054	32.8508	8.92048		H12	mmu-miR-297b-3p	32.2702	31.0386	31.6544	7.54144		-2.91822	-1.53918	-1.37903	1.53918	2.91822	1.37903		mmu-miR-297b-3p	7.55912	0.0748507	2.9063	0.104842		2.60094	0.206313	0.34408	0.104842		0.132291	0.0748507	0.384476	0.206313
mmu-miR-297b-5p	33.9843	33.6049	33.7946	7.90296		H13	mmu-miR-297b-5p	33.3534	33.2386	33.296	9.36561		H13	mmu-miR-297b-5p	31.7154	32.287	32.0012	7.88824		-0.014718	1.46265	-1.47737	-1.46265	0.014718	1.47737		mmu-miR-297b-5p	1.01025	0.03469	0.362826	0.128274		2.7844	0.0471309	2.75614	0.128274		0.98985	0.03469	0.359143	0.0471309
mmu-miR-297c	32.5596	32.4107	32.4851	6.59348		H14	mmu-miR-297c	32.0929	32.4655	32.2792	8.3488		H14	mmu-miR-297c	29.474	29.5438	29.5089	5.39598		-1.1975	1.75532	-2.95282	-1.75532	1.1975	2.95282		mmu-miR-297c	2.29342	0.000761942	0.296207	0.41246		7.74261	0.00464826	3.37601	0.41246		0.43603	0.000761942	0.129155	0.00464826
mmu-miR-298	30.3949	30.3902	30.3925	4.50088		H15	mmu-miR-298	27.7753	27.9259	27.8506	3.92022		H15	mmu-miR-298		29.4633	29.4633	5.35032		0.84944	-0.580662	1.4301	0.580662	-0.84944	-1.4301		mmu-miR-298	0.555	#DIV/0!	1.49554	0.000877194		0.371105	#DIV/0!	0.668657	0.000877194		1.8018	#DIV/0!	2.69466	#DIV/0!
mmu-miR-299	37.41	37.2604	37.3352	11.4436		H16	mmu-miR-299	34.7059	34.2662	34.4861	10.5557		H16	mmu-miR-299	35.1947	35.6365	35.4156	11.3027		-0.140908	-0.887875	0.746967	0.887875	0.140908	-0.746967		mmu-miR-299	1.1026	0.0144403	1.85045	0.00657749		0.595855	0.0964257	0.54041	0.00657749		0.906948	0.0144403	1.67826	0.0964257
mmu-miR-300	31.0333	30.5364	30.7848	4.89316		H17	mmu-miR-300	30.307	30.1606	30.2338	6.30342		H17	mmu-miR-300	31.0863	31.1124	31.0993	6.98641		2.09325	1.41026	0.682988	-1.41026	-2.09325	-0.682988		mmu-miR-300	0.234352	0.333537	0.376244	0.167203		0.622874	0.00730453	2.65785	0.167203		4.26708	0.333537	1.60546	0.00730453
mmu-miR-301a	28.033	27.7823	27.9076	2.01597		H18	mmu-miR-301a	25.0228	25.0514	25.0371	1.10672		H18	mmu-miR-301a	27.0675	27.7981	27.4328	3.31989		1.30392	-0.909249	2.21317	0.909249	-1.30392	-2.21317		mmu-miR-301a	0.405025	0.343898	1.87807	0.00192559		0.21566	0.0225002	0.532462	0.00192559		2.46899	0.343898	4.63692	0.0225002
mmu-miR-301b	28.0824	27.8844	27.9834	2.09174		H19	mmu-miR-301b	25.2113	25.1965	25.2039	1.27355		H19	mmu-miR-301b	27.1389	27.208	27.1735	3.06056		0.96882	-0.818188	1.78701	0.818188	-0.96882	-1.78701		mmu-miR-301b	0.510924	0.0163559	1.76319	0.00127363		0.289772	0.000321572	0.567154	0.00127363		1.95724	0.0163559	3.45099	0.000321572
mmu-miR-302a	30.1289	30.4727	30.3008	4.40915		H20	mmu-miR-302a	33.0727	33.2733	33.173	9.24264		H20	mmu-miR-302a	34.4366	33.8051	34.1209	10.0079		5.59877	4.83349	0.765279	-4.83349	-5.59877	-0.765279		mmu-miR-302a	0.0206349	0.00874042	0.035073	0.00476576		0.58834	0.103537	28.5119	0.00476576		48.4617	0.00874042	1.6997	0.103537
mmu-miR-302b	28.0418	28.4022	28.222	2.33036		H21	mmu-miR-302b		39.1141	39.1141	15.1837		H21	mmu-miR-302b		39.2838	39.2838	15.1709		12.8405	12.8534	-0.012848	-12.8534	-12.8405	0.012848		mmu-miR-302b	0.000136338	#DIV/0!	0.000135129	#DIV/0!		1.00895	#DIV/0!	7400.31	#DIV/0!		7334.7	#DIV/0!	0.991134	#DIV/0!
mmu-miR-302c	26.4761	32.5442	29.5101	3.61847		H22	mmu-miR-302c	33.0099	32.0894	32.5497	8.61931		H22	mmu-miR-302c	33.252	33.1394	33.1957	9.08276		5.46429	5.00084	0.463451	-5.00084	-5.46429	-0.463451		mmu-miR-302c	0.0226508	0.348487	0.0312318	0.426335		0.725249	0.298199	32.0187	0.426335		44.1485	0.348487	1.37884	0.298199
mmu-miR-302d	28.0744	28.2539	28.1642	2.27249		H23	mmu-miR-302d	33.1182	33.6002	33.3592	9.42888		H23	mmu-miR-302d	33.5943	36.0305	34.8124	10.6995		8.42701	7.15639	1.27062	-7.15639	-8.42701	-1.27062		mmu-miR-302d	0.00290548	0.0321334	0.00700993	0.00244142		0.414481	0.362451	142.655	0.00244142		344.177	0.0321334	2.41265	0.362451
mmu-miR-320	26.8857	26.835	26.8603	0.968658		H24	mmu-miR-320	25.9439	25.9354	25.9396	2.00926		H24	mmu-miR-320	25.2874	25.5722	25.4298	1.31683		0.34817	1.0406	-0.692433	-1.0406	-0.34817	0.692433		mmu-miR-320	0.78558	0.0100699	0.486124	0.000778883		1.61601	0.0699876	2.05709	0.000778883		1.27295	0.0100699	0.618809	0.0699876
mmu-miR-322	29.3012	29.3503	29.3257	3.43406		I1	mmu-miR-322	24.6953	24.6492	24.6722	0.741879		I1	mmu-miR-322	27.9094	28.3819	28.1457	4.03272		0.59866	-2.69218	3.29084	2.69218	-0.59866	-3.29084		mmu-miR-322	0.660367	0.0382072	6.46291	5.23478e-05		0.102178	0.00463808	0.154729	5.23478e-05		1.51431	0.0382072	9.78685	0.00463808
mmu-miR-323-3p	29.0146	29.3706	29.1926	3.30098		I2	mmu-miR-323-3p	28.4993	28.6194	28.5594	4.62901		I2	mmu-miR-323-3p	29.1975	29.4983	29.3479	5.23497		1.93399	1.32803	0.605965	-1.32803	-1.93399	-0.605965		mmu-miR-323-3p	0.261704	0.573785	0.398312	0.0778621		0.657032	0.0396826	2.51059	0.0778621		3.82111	0.573785	1.522	0.0396826
mmu-miR-323-5p	28.383	28.1811	28.2821	2.39041		I3	mmu-miR-323-5p	26.5558	26.5884	26.5721	2.64172		I3	mmu-miR-323-5p	25.5058	25.7071	25.6064	1.4935		-0.896915	0.251313	-1.14823	-0.251313	0.896915	1.14823		mmu-miR-323-5p	1.86208	0.00282543	0.840131	0.00355584		2.21642	0.0109632	1.19029	0.00355584		0.537034	0.00282543	0.451179	0.0109632
mmu-miR-324-3p	28.4291	28.3775	28.4033	2.51166		I4	mmu-miR-324-3p	27.1244	27.1846	27.1545	3.22414		I4	mmu-miR-324-3p	27.4488	28.0437	27.7463	3.63332		1.12166	0.712485	0.409177	-0.712485	-1.12166	-0.409177		mmu-miR-324-3p	0.459564	0.158761	0.610268	0.00100665		0.753053	0.186386	1.63862	0.00100665		2.17598	0.158761	1.32793	0.186386
mmu-miR-324-5p	30.3098	29.7341	30.022	4.13031		I5	mmu-miR-324-5p	28.4028	28.5398	28.4713	4.54094		I5	mmu-miR-324-5p	30.212	30.0007	30.1063	5.9934		1.86308	0.410622	1.45246	-0.410622	-1.86308	-1.45246		mmu-miR-324-5p	0.274888	0.809048	0.752299	0.0345277		0.365398	0.00587772	1.32926	0.0345277		3.63784	0.809048	2.73674	0.00587772
mmu-miR-325	38.3583	40.6453	39.5018	13.6102		I6	mmu-miR-325	28.0561	28.2289	28.1425	4.21211		I6	mmu-miR-325	34.5433	33.568	34.0556	9.94271		-3.66744	-9.39804	5.7306	9.39804	3.66744	-5.7306		mmu-miR-325	12.7061	0.0483549	674.672	0.0100385		0.0188329	0.00694128	0.0014822	0.0100385		0.0787026	0.0483549	53.0984	0.00694128
mmu-miR-326	32.0688	31.9157	31.9922	6.10058		I7	mmu-miR-326	29.9409	29.7844	29.8626	5.93226		I7	mmu-miR-326	30.7753	31.2897	31.0325	6.91955		0.818966	-0.168315	0.987281	0.168315	-0.818966	-0.987281		mmu-miR-326	0.566848	0.0700638	1.12375	0.00263053		0.504428	0.0489713	0.889881	0.00263053		1.76414	0.0700638	1.98245	0.0489713
mmu-miR-327	32.836	33.3349	33.0855	7.19381		I8	mmu-miR-327	30.3083	30.3883	30.3483	6.41793		I8	mmu-miR-327	31.7394	32.7789	32.2591	8.14621		0.952399	-0.775879	1.72828	0.775879	-0.952399	-1.72828		mmu-miR-327	0.516773	0.288185	1.71223	0.00841258		0.301812	0.0670341	0.584033	0.00841258		1.93509	0.288185	3.31332	0.0670341
mmu-miR-328	31.0861	31.0978	31.0919	5.20028		I9	mmu-miR-328	29.4842	29.5175	29.5009	5.5705		I9	mmu-miR-328	29.9976	30.2839	30.1408	6.02783		0.827551	0.370223	0.457328	-0.370223	-0.827551	-0.457328		mmu-miR-328	0.563485	0.0219364	0.773663	0.000122861		0.728334	0.0471456	1.29255	0.000122861		1.77467	0.0219364	1.373	0.0471456
mmu-miR-329	35.1379	34.2743	34.7061	8.81441		I10	mmu-miR-329	36.0815	35.6686	35.875	11.9447		I10	mmu-miR-329		37.3289	37.3289	13.216		4.40157	3.13026	1.27132	-3.13026	-4.40157	-1.27132		mmu-miR-329	0.0473145	#DIV/0!	0.114208	0.134601		0.414282	#DIV/0!	8.75592	0.134601		21.1352	#DIV/0!	2.41382	#DIV/0!
mmu-miR-330	35.8707	35.4073	35.639	9.74731		I11	mmu-miR-330	33.3455	33.2563	33.3009	9.37055		I11	mmu-miR-330	34.4256	34.5986	34.5121	10.3992		0.651854	-0.376762	1.02862	0.376762	-0.651854	-1.02862		mmu-miR-330	0.636462	0.0449459	1.29842	0.0100316		0.49018	0.00639182	0.770164	0.0100316		1.57119	0.0449459	2.04007	0.00639182
mmu-miR-331-3p	38.0138	35.2162	36.615	10.7233		I12	mmu-miR-331-3p	31.034	31.1253	31.0797	7.1493		I12	mmu-miR-331-3p	32.015	32.4299	32.2225	8.10955		-2.61375	-3.574	0.960245	3.574	2.61375	-0.960245		mmu-miR-331-3p	6.12093	0.0898882	11.9091	0.0583857		0.51397	0.0328538	0.0839692	0.0583857		0.163374	0.0898882	1.94564	0.0328538
mmu-miR-331-5p	32.5261	31.8253	32.1757	6.28403		I13	mmu-miR-331-5p	29.8314	30.1659	29.9986	6.06828		I13	mmu-miR-331-5p	31.076	30.7792	30.9276	6.8147		0.53067	-0.215757	0.746427	0.215757	-0.53067	-0.746427		mmu-miR-331-5p	0.692233	0.0817169	1.16131	0.0303618		0.596078	0.053341	0.861094	0.0303618		1.4446	0.0817169	1.67763	0.053341
mmu-miR-335-3p	27.7474	27.7518	27.7496	1.85795		I14	mmu-miR-335-3p	26.4691	26.2997	26.3844	2.45405		I14	mmu-miR-335-3p	24.5544	24.7795	24.667	0.554032		-1.30392	0.596102	-1.90002	-0.596102	1.30392	1.90002		mmu-miR-335-3p	2.46898	0.00133121	0.661539	0.00383119		3.73218	0.00666165	1.51163	0.00383119		0.405025	0.00133121	0.26794	0.00666165
mmu-miR-335-5p	32.8673	32.2087	32.538	6.64638		I15	mmu-miR-335-5p	26.7133	26.8566	26.7849	2.85459		I15	mmu-miR-335-5p	29.6271	29.0556	29.3414	5.22842		-1.41796	-3.79179	2.37383	3.79179	1.41796	-2.37383		mmu-miR-335-5p	2.67208	0.0181003	13.8498	0.00341391		0.192933	0.0130237	0.0722032	0.00341391		0.37424	0.0181003	5.18315	0.0130237
mmu-miR-337-3p	30.7801	30.6974	30.7388	4.84711		I16	mmu-miR-337-3p	32.9502	33.2437	33.0969	9.16657		I16	mmu-miR-337-3p	32.5752	33.109	32.8421	8.72916		3.88205	4.31945	-0.437404	-4.31945	-3.88205	0.437404		mmu-miR-337-3p	0.0678246	0.0160888	0.0500859	0.00415481		1.35417	0.490815	19.9657	0.00415481		14.7439	0.0160888	0.738462	0.490815
mmu-miR-337-5p	34.5979	33.4631	34.0305	8.13886		I17	mmu-miR-337-5p	31.8329	32.3535	32.0932	8.16284		I17	mmu-miR-337-5p	32.5924	33.6269	33.1096	8.99671		0.857852	0.023982	0.83387	-0.023982	-0.857852	-0.83387		mmu-miR-337-5p	0.551773	0.353197	0.983514	0.090024		0.561022	0.221287	1.01676	0.090024		1.81234	0.353197	1.78246	0.221287
mmu-miR-338-3p	36.4033	37.0039	36.7036	10.8119		I18	mmu-miR-338-3p	30.6325	30.8575	30.745	6.81462		I18	mmu-miR-338-3p	34.0817	33.2632	33.6725	9.55953		-1.25242	-3.99732	2.74491	3.99732	1.25242	-2.74491		mmu-miR-338-3p	2.3824	0.0269177	15.9703	0.00288344		0.149177	0.0203809	0.0626161	0.00288344		0.419745	0.0269177	6.70347	0.0203809
mmu-miR-338-5p	30.9399	31.4754	31.2077	5.316		I19	mmu-miR-338-5p	28.8732	29.1589	29.016	5.08567		I19	mmu-miR-338-5p	30.4742	29.8246	30.1494	6.03642		0.720423	-0.230333	0.950756	0.230333	-0.720423	-0.950756		mmu-miR-338-5p	0.606919	0.128424	1.17311	0.0186419		0.517361	0.0856208	0.852438	0.0186419		1.64767	0.128424	1.93289	0.0856208
mmu-miR-339-3p			#DIV/0!	#DIV/0!		I20	mmu-miR-339-3p			#DIV/0!	#DIV/0!		I20	mmu-miR-339-3p			#DIV/0!	#DIV/0!		#DIV/0!	#DIV/0!	#DIV/0!	#DIV/0!	#DIV/0!	#DIV/0!		mmu-miR-339-3p	#DIV/0!	#DIV/0!	#DIV/0!	#DIV/0!		#DIV/0!	#DIV/0!	#DIV/0!	#DIV/0!		#DIV/0!	#DIV/0!	#DIV/0!	#DIV/0!
mmu-miR-339-5p	30.851	30.7415	30.7963	4.90459		I21	mmu-miR-339-5p	28.745	28.7598	28.7524	4.82202		I21	mmu-miR-339-5p	28.4863	28.3897	28.438	4.32507		-0.579522	-0.0825665	-0.496955	0.0825665	0.579522	0.496955		mmu-miR-339-5p	1.49435	0.000957784	1.0589	0.000730056		1.41123	0.0233367	0.944376	0.000730056		0.669186	0.000957784	0.708601	0.0233367
mmu-miR-340-3p	31.3634	31.2297	31.2966	5.4049		I22	mmu-miR-340-3p	28.0948	27.962	28.0284	4.09804		I22	mmu-miR-340-3p	28.428	28.5842	28.5061	4.39318		-1.01171	-1.30686	0.295141	1.30686	1.01171	-0.295141		mmu-miR-340-3p	2.01631	0.00135481	2.47402	0.00083027		0.814993	0.0431084	0.404201	0.00083027		0.495957	0.00135481	1.227	0.0431084
mmu-miR-340-5p		39.4633	39.4633	13.5716		I23	mmu-miR-340-5p	35.5301	35.0997	35.3149	11.3845		I23	mmu-miR-340-5p	37.2974	35.54	36.4187	12.3058		-1.26584	-2.18708	0.921231	2.18708	1.26584	-0.921231		mmu-miR-340-5p	2.40468	#DIV/0!	4.55382	#DIV/0!		0.528058	0.346763	0.219596	#DIV/0!		0.415856	#DIV/0!	1.89373	0.346763
mmu-miR-341	27.9811	27.8774	27.9293	2.03759		I24	mmu-miR-341	26.8021	26.6272	26.7146	2.78428		I24	mmu-miR-341	26.541	26.7625	26.6518	2.53883		0.501241	0.746692	-0.24545	-0.746692	-0.501241	0.24545		mmu-miR-341	0.706499	0.00903787	0.595969	0.00693107		1.18546	0.69943	1.67794	0.00693107		1.41543	0.00903787	0.843553	0.69943
mmu-miR-342-3p	30.7813	31.0816	30.9314	5.03975		J1	mmu-miR-342-3p	27.21	27.2191	27.2145	3.28419		J1	mmu-miR-342-3p	29.4993	29.5081	29.5037	5.39078		0.351034	-1.75556	2.1066	1.75556	-0.351034	-2.1066		mmu-miR-342-3p	0.784022	0.0108896	3.37658	0.00162944		0.232194	7.72783e-06	0.296158	0.00162944		1.27547	0.0108896	4.30674	7.72783e-06
mmu-miR-342-5p	34.1878	32.3441	33.266	7.3743		J2	mmu-miR-342-5p	30.5904	30.4215	30.5059	6.57558		J2	mmu-miR-342-5p	33.0042	32.6342	32.8192	8.70627		1.33197	-0.798724	2.13069	0.798724	-1.33197	-2.13069		mmu-miR-342-5p	0.397227	0.681506	1.73956	0.096486		0.228349	0.00764181	0.574857	0.096486		2.51745	0.681506	4.37927	0.00764181
mmu-miR-343			#DIV/0!	#DIV/0!		J3	mmu-miR-343			#DIV/0!	#DIV/0!		J3	mmu-miR-343	24.5921	24.8293	24.7107	0.597737		#DIV/0!	#DIV/0!	#DIV/0!	#DIV/0!	#DIV/0!	#DIV/0!		mmu-miR-343	#DIV/0!	#DIV/0!	#DIV/0!	#DIV/0!		#DIV/0!	#DIV/0!	#DIV/0!	#DIV/0!		#DIV/0!	#DIV/0!	#DIV/0!	#DIV/0!
mmu-miR-344	33.6755	33.1292	33.4024	7.51071		J4	mmu-miR-344	29.4993	29.2404	29.3699	5.4395		J4	mmu-miR-344	32.6096	34.2001	33.4048	9.29189		1.78118	-2.07121	3.85239	2.07121	-1.78118	-3.85239		mmu-miR-344	0.290945	0.997937	4.20239	0.00557216		0.0692332	0.037639	0.23796	0.00557216		3.43708	0.997937	14.4439	0.037639
mmu-miR-345-3p	32.0384	31.2418	31.6401	5.74844		J5	mmu-miR-345-3p	30.1442	29.8643	30.0043	6.07391		J5	mmu-miR-345-3p	31.7429	31.505	31.6239	7.51097		1.76253	0.325462	1.43706	-0.325462	-1.76253	-1.43706		mmu-miR-345-3p	0.294732	0.972443	0.798043	0.0606024		0.369318	0.0126174	1.25307	0.0606024		3.39292	0.972443	2.70769	0.0126174
mmu-miR-345-5p	33.3732	33.457	33.4151	7.52344		J6	mmu-miR-345-5p	30.5235	30.8304	30.6769	6.74656		J6	mmu-miR-345-5p	31.3703	31.7143	31.5423	7.42939		-0.094056	-0.776885	0.682829	0.776885	0.094056	-0.682829		mmu-miR-345-5p	1.06737	0.00881585	1.71343	0.00335758		0.622943	0.0641818	0.583626	0.00335758		0.936885	0.00881585	1.60528	0.0641818
mmu-miR-346	29.3477	29.0752	29.2114	3.31978		J7	mmu-miR-346	27.1294	27.0604	27.0949	3.16454		J7	mmu-miR-346	28.4881	28.4107	28.4494	4.33647		1.01669	-0.155236	1.17193	0.155236	-1.01669	-1.17193		mmu-miR-346	0.494247	0.0328497	1.1136	0.00437985		0.443827	0.00146047	0.897985	0.00437985		2.02328	0.0328497	2.25313	0.00146047
mmu-miR-350	29.1683	28.9876	29.0779	3.18627		J8	mmu-miR-350	25.3035	25.2246	25.2641	1.3337		J8	mmu-miR-350	27.0722	27.0652	27.0687	2.9558		-0.230472	-1.85257	1.62209	1.85257	0.230472	-1.62209		mmu-miR-350	1.17322	0.00201933	3.61142	0.000667529		0.324864	0.000480821	0.276899	0.000667529		0.852356	0.00201933	3.07821	0.000480821
mmu-miR-351	33.4262	31.6649	32.5456	6.65389		J9	mmu-miR-351	29.5506	29.161	29.3558	5.42545		J9	mmu-miR-351	31.3005	31.4451	31.3728	7.25984		0.605949	-1.22844	1.83439	1.22844	-0.605949	-1.83439		mmu-miR-351	0.657039	0.31568	2.34314	0.0714907		0.280409	0.0104459	0.426778	0.0714907		1.52198	0.31568	3.56621	0.0104459
mmu-miR-361	31.0107	30.8512	30.931	5.03932		J10	mmu-miR-361	28.0728	28.127	28.0999	4.16954		J10	mmu-miR-361	29.795	29.5656	29.6803	5.56738		0.528058	-0.869784	1.39784	0.869784	-0.528058	-1.39784		mmu-miR-361	0.693487	0.0122507	1.82739	0.000884152		0.379496	0.00551673	0.547229	0.000884152		1.44199	0.0122507	2.63507	0.00551673
mmu-miR-362-3p	32.0156	31.9376	31.9766	6.0849		J11	mmu-miR-362-3p	29.059	28.8349	28.947	5.01659		J11	mmu-miR-362-3p	30.6754	30.5813	30.6284	6.51542		0.430526	-1.0683	1.49883	1.0683	-0.430526	-1.49883		mmu-miR-362-3p	0.741991	0.00204925	2.09696	0.00153099		0.353841	0.0051869	0.47688	0.00153099		1.34773	0.00204925	2.82613	0.0051869
mmu-miR-362-5p	31.6684	31.4593	31.5639	5.6722		J12	mmu-miR-362-5p	29.123	28.9496	29.0363	5.10593		J12	mmu-miR-362-5p	30.4431	31.1108	30.7769	6.66401		0.991811	-0.566265	1.55808	0.566265	-0.991811	-1.55808		mmu-miR-362-5p	0.502846	0.153403	1.48069	0.00287394		0.339604	0.0370928	0.675363	0.00287394		1.98868	0.153403	2.94461	0.0370928
mmu-miR-363	32.4078	31.9222	32.165	6.27332		J13	mmu-miR-363	35.5386	38.7054	37.122	13.1917		J13	mmu-miR-363	37.0332	37.1744	37.1038	12.9909		6.71754	6.91834	-0.200796	-6.91834	-6.71754	0.200796		mmu-miR-363	0.00950208	0.00261097	0.00826748	0.0904843		1.14933	0.991871	120.956	0.0904843		105.24	0.00261097	0.87007	0.991871
mmu-miR-365	33.2734	33.098	33.1857	7.29402		J14	mmu-miR-365	34.379	34.4925	34.4357	10.5054		J14	mmu-miR-365	36.4771	32.7548	34.616	10.503		3.20902	3.21136	-0.00233506	-3.21136	-3.20902	0.00233506		mmu-miR-365	0.10814	0.522942	0.107966	0.00691034		1.00162	0.931713	9.26221	0.00691034		9.24723	0.522942	0.998383	0.931713
mmu-miR-367	33.4432	33.5585	33.5009	7.60921		J15	mmu-miR-367	35.9396	35.4945	35.7171	11.7867		J15	mmu-miR-367	37.1042	35.3731	36.2387	12.1257		4.51653	4.17749	0.33904	-4.17749	-4.51653	-0.33904		mmu-miR-367	0.0436907	0.0874318	0.055265	0.0105874		0.790567	0.618509	18.0946	0.0105874		22.8882	0.0874318	1.26491	0.618509
mmu-miR-369-3p			#DIV/0!	#DIV/0!		J16	mmu-miR-369-3p			#DIV/0!	#DIV/0!		J16	mmu-miR-369-3p			#DIV/0!	#DIV/0!		#DIV/0!	#DIV/0!	#DIV/0!	#DIV/0!	#DIV/0!	#DIV/0!		mmu-miR-369-3p	#DIV/0!	#DIV/0!	#DIV/0!	#DIV/0!		#DIV/0!	#DIV/0!	#DIV/0!	#DIV/0!		#DIV/0!	#DIV/0!	#DIV/0!	#DIV/0!
mmu-miR-369-5p	28.917	28.6293	28.7731	2.88147		J17	mmu-miR-369-5p			#DIV/0!	#DIV/0!		J17	mmu-miR-369-5p	30.3601	31.2917	30.8259	6.71299		3.83152	#DIV/0!	#DIV/0!	#DIV/0!	-3.83152	#DIV/0!		mmu-miR-369-5p	0.070242	0.0520395	#DIV/0!	#DIV/0!		#DIV/0!	#DIV/0!	#DIV/0!	#DIV/0!		14.2365	0.0520395	#DIV/0!	#DIV/0!
mmu-miR-370	25.2531	25.2022	25.2276	-0.664034		J18	mmu-miR-370	24.6648	24.6723	24.6686	0.738192		J18	mmu-miR-370	24.8172	25.0379	24.9276	0.814632		1.47867	1.40223	0.0764398	-1.40223	-1.47867	-0.0764398		mmu-miR-370	0.35882	0.117803	0.378345	0.00210844		0.948395	0.143606	2.64309	0.00210844		2.78691	0.117803	1.05441	0.143606
mmu-miR-374	34.6964	32.8081	33.7523	7.86062		J19	mmu-miR-374	30.8555	30.4502	30.6529	6.72251		J19	mmu-miR-374	31.9282	31.2837	31.606	7.49302		-0.367601	-1.13811	0.770511	1.13811	0.367601	-0.770511		mmu-miR-374	1.29021	0.164366	2.20093	0.0848913		0.58621	0.129301	0.454354	0.0848913		0.77507	0.164366	1.70587	0.129301
mmu-miR-375	33.0297	32.7171	32.8734	6.98177		J20	mmu-miR-375	30.0928	29.8865	29.9897	6.0593		J20	mmu-miR-375	32.1494	31.5863	31.8679	7.75492		0.773144	-0.922471	1.69561	0.922471	-0.773144	-1.69561		mmu-miR-375	0.585141	0.0890462	1.89536	0.00419078		0.308723	0.024546	0.527605	0.00419078		1.70899	0.0890462	3.23915	0.024546
mmu-miR-376a	33.9057	33.2312	33.5685	7.6768		J21	mmu-miR-376a	35.1587	36.547	35.8528	11.9225		J21	mmu-miR-376a	36.2415	35.4516	35.8465	11.7336		4.05677	4.24566	-0.188885	-4.24566	-4.05677	0.188885		mmu-miR-376a	0.0600883	0.048246	0.0527144	0.0976963		1.13988	0.994412	18.9701	0.0976963		16.6422	0.048246	0.877283	0.994412
mmu-miR-376b	31.2812	32.3335	31.8074	5.91573		J22	mmu-miR-376b	34.8973	34.5464	34.7218	10.7915		J22	mmu-miR-376b	33.2441	33.8621	33.5531	9.44014		3.52442	4.87575	-1.35133	-4.87575	-3.52442	1.35133		mmu-miR-376b	0.0869049	0.10354	0.0340607	0.0343609		2.55147	0.0813127	29.3593	0.0343609		11.5068	0.10354	0.391931	0.0813127
mmu-miR-376c	30.4369	30.1819	30.3094	4.41772		J23	mmu-miR-376c		35.102	35.102	11.1717		J23	mmu-miR-376c	33.0483	32.0983	32.5733	8.46036		4.04264	6.75396	-2.71133	-6.75396	-4.04264	2.71133		mmu-miR-376c	0.06068	0.0440965	0.0092652	#DIV/0!		6.54924	#DIV/0!	107.931	#DIV/0!		16.4799	0.0440965	0.152689	#DIV/0!
mmu-miR-377	36.7667	34.7093	35.738	9.84634		J24	mmu-miR-377	36.9364	35.3848	36.1606	12.2303		J24	mmu-miR-377	35.9305	39.0072	37.4688	13.3559		3.50956	2.38394	1.12562	-2.38394	-3.50956	-1.12562		mmu-miR-377	0.0878046	0.448375	0.191586	0.774054		0.458304	0.526958	5.2196	0.774054		11.3889	0.448375	2.18196	0.526958
mmu-miR-378	28.7446	28.9722	28.8584	2.9667		K1	mmu-miR-378	27.6878	27.6331	27.6605	3.7301		K1	mmu-miR-378	29.1094	29.2306	29.17	5.05706		2.09035	0.763393	1.32696	-0.763393	-2.09035	-1.32696		mmu-miR-378	0.234823	0.136899	0.589109	0.00940917		0.398607	0.00193436	1.69748	0.00940917		4.25852	0.136899	2.50873	0.00193436
mmu-miR-379	26.839	26.7969	26.818	0.926315		K2	mmu-miR-379	33.9375	34.1606	34.049	10.1187		K2	mmu-miR-379	28.5381	28.6414	28.5897	4.47679		3.55047	9.19237	-5.6419	-9.19237	-3.55047	5.6419		mmu-miR-379	0.0853496	0.000990236	0.00170931	0.000246341		49.9322	0.000506633	585.031	0.000246341		11.7165	0.000990236	0.0200272	0.000506633
mmu-miR-380-3p	35.034	38.1142	36.5741	10.6824		K3	mmu-miR-380-3p	34.9798	34.8356	34.9077	10.9774		K3	mmu-miR-380-3p	36.1012	35.2186	35.6599	11.547		0.864518	0.294916	0.569602	-0.294916	-0.864518	-0.569602		mmu-miR-380-3p	0.54923	0.6258	0.81512	0.392768		0.673803	0.234552	1.22681	0.392768		1.82073	0.6258	1.48411	0.234552
mmu-miR-380-5p	31.1012	31.1934	31.1473	5.25566		K4	mmu-miR-380-5p	34.4741	33.8463	34.1602	10.2298		K4	mmu-miR-380-5p	33.4971	34.7806	34.1388	10.0259		4.77023	4.97416	-0.203931	-4.97416	-4.77023	0.203931		mmu-miR-380-5p	0.0366452	0.0432796	0.0318147	0.0109091		1.15183	0.978867	31.432	0.0109091		27.2887	0.0432796	0.868182	0.978867
mmu-miR-381	30.2844	30.8104	30.5474	4.65575		K5	mmu-miR-381	30.5695	30.3907	30.4801	6.54977		K5	mmu-miR-381	30.6432	29.9647	30.3039	6.19102		1.53526	1.89402	-0.358755	-1.89402	-1.53526	0.358755		mmu-miR-381	0.345017	0.627775	0.269057	0.831184		1.28232	0.665387	3.71669	0.831184		2.89841	0.627775	0.779837	0.665387
mmu-miR-382	27.67	27.7145	27.6922	1.80058		K6	mmu-miR-382	32.047	32.0976	32.0723	8.14193		K6	mmu-miR-382	30.0203	30.184	30.1021	5.98918		4.18861	6.34135	-2.15274	-6.34135	-4.18861	2.15274		mmu-miR-382	0.0548408	0.00123614	0.0123329	5.9117e-05		4.44672	0.00188449	81.0842	5.9117e-05		18.2346	0.00123614	0.224885	0.00188449
mmu-miR-383	30.8352	30.8725	30.8539	4.96221		K7	mmu-miR-383	29.6383	29.4096	29.524	5.59363		K7	mmu-miR-383	30.1383	29.9039	30.0211	5.90817		0.945962	0.631425	0.314537	-0.631425	-0.945962	-0.314537		mmu-miR-383	0.519083	0.0196968	0.645539	0.0075056		0.804109	0.0934998	1.54909	0.0075056		1.92647	0.0196968	1.24361	0.0934998
mmu-miR-384-3p		37.5729	37.5729	11.6813		K8	mmu-miR-384-3p	36.5516	37.2409	36.8962	12.9659		K8	mmu-miR-384-3p	35.1856	39.0242	37.1049	12.992		1.31071	1.28462	0.0260926	-1.28462	-1.31071	-0.0260926		mmu-miR-384-3p	0.403123	#DIV/0!	0.41048	#DIV/0!		0.982077	0.924549	2.43617	#DIV/0!		2.48063	#DIV/0!	1.01825	0.924549
mmu-miR-384-5p	37.8259	38.7463	38.2861	12.3945		K9	mmu-miR-384-5p	29.9764	29.6783	29.8274	5.89701		K9	mmu-miR-384-5p	34.286	34.6712	34.4786	10.3657		-2.02881	-6.49745	4.46864	6.49745	2.02881	-4.46864		mmu-miR-384-5p	4.08068	0.0167393	90.3499	0.00325466		0.0451653	0.002731	0.0110681	0.00325466		0.245057	0.0167393	22.1409	0.002731
mmu-miR-409-3p	29.1857	29.023	29.1043	3.21267		K10	mmu-miR-409-3p	30.6849	30.1546	30.4197	6.48936		K10	mmu-miR-409-3p	30.7803	30.9572	30.8687	6.7558		3.54313	3.27669	0.26644	-3.27669	-3.54313	-0.26644		mmu-miR-409-3p	0.0857849	0.00460719	0.103185	0.0416921		0.831369	0.249414	9.69132	0.0416921		11.6571	0.00460719	1.20284	0.249414
mmu-miR-409-5p	31.6716	31.9131	31.7923	5.90068		K11	mmu-miR-409-5p	33.7684	34.2452	34.0068	10.0765		K11	mmu-miR-409-5p	34.3647	33.1292	33.747	9.63404		3.73336	4.17577	-0.44241	-4.17577	-3.73336	0.44241		mmu-miR-409-5p	0.0751875	0.0899383	0.0553308	0.0142531		1.35887	0.732633	18.0731	0.0142531		13.3001	0.0899383	0.735904	0.732633
mmu-miR-410	31.5873	31.3324	31.4598	5.56816		K12	mmu-miR-410	31.208	30.9816	31.0948	7.16445		K12	mmu-miR-410	31.2207	32.115	31.6678	7.55489		1.98673	1.59629	0.390444	-1.59629	-1.98673	-0.390444		mmu-miR-410	0.25231	0.698394	0.330727	0.165554		0.762895	0.340026	3.02364	0.165554		3.96338	0.698394	1.3108	0.340026
mmu-miR-411	28.6371	28.9276	28.7824	2.89073		K13	mmu-miR-411	31.1105	31.2046	31.1576	7.2272		K13	mmu-miR-411	30.2372	30.3987	30.318	6.20504		3.31431	4.33648	-1.02217	-4.33648	-3.31431	1.02217		mmu-miR-411	0.10053	0.0115085	0.0494983	0.00410652		2.03097	0.0121629	20.2027	0.00410652		9.94732	0.0115085	0.492375	0.0121629
mmu-miR-412	33.4682	34.3395	33.9039	8.0122		K14	mmu-miR-412	32.2418	32.9001	32.571	8.64064		K14	mmu-miR-412	35.7696	36.3258	36.0477	11.9348		3.92256	0.628435	3.29412	-0.628435	-3.92256	-3.29412		mmu-miR-412	0.0659466	0.0535051	0.646878	0.134729		0.101946	0.0150159	1.54589	0.134729		15.1638	0.0535051	9.80911	0.0150159
mmu-miR-421	26.6192	26.2742	26.4467	0.555045		K15	mmu-miR-421	25.1907	25.245	25.2178	1.28748		K15	mmu-miR-421	25.7728	25.583	25.6779	1.56496		1.00991	0.73244	0.277471	-0.73244	-1.00991	-0.277471		mmu-miR-421	0.496577	0.0597575	0.601885	0.0196006		0.825036	0.0430606	1.66145	0.0196006		2.01379	0.0597575	1.21207	0.0430606
mmu-miR-423-3p	31.4923	31.6084	31.5504	5.65871		K16	mmu-miR-423-3p	29.9713	29.7255	29.8484	5.91804		K16	mmu-miR-423-3p	30.2158	30.4816	30.3487	6.23577		0.577056	0.259327	0.317729	-0.259327	-0.577056	-0.317729		mmu-miR-423-3p	0.67033	0.0142495	0.835478	0.00631749		0.802332	0.109739	1.19692	0.00631749		1.4918	0.0142495	1.24637	0.109739
mmu-miR-423-5p	33.6584	33.1795	33.419	7.5273		K17	mmu-miR-423-5p	31.0173	31.3631	31.1902	7.25986		K17	mmu-miR-423-5p	32.4514	31.8332	32.1423	8.02936		0.502052	-0.267445	0.769497	0.267445	-0.502052	-0.769497		mmu-miR-423-5p	0.706102	0.0823681	1.20367	0.0171117		0.586622	0.115004	0.83079	0.0171117		1.41623	0.0823681	1.70468	0.115004
mmu-miR-425	31.5467	34.3471	32.9469	7.05523		K18	mmu-miR-425	30.6788	31.0105	30.8446	6.91427		K18	mmu-miR-425	32.2618	32.606	32.4339	8.32097		1.26574	-0.140959	1.4067	0.140959	-1.26574	-1.4067		mmu-miR-425	0.415886	0.750972	1.10264	0.274461		0.377174	0.0218732	0.906916	0.274461		2.4045	0.750972	2.6513	0.0218732
mmu-miR-429	31.707	32.5959	32.1514	6.25977		K19	mmu-miR-429	35.0806	34.8099	34.9453	11.0149		K19	mmu-miR-429	33.9957	35.6773	34.8365	10.7236		4.46382	4.75515	-0.291332	-4.75515	-4.46382	0.291332		mmu-miR-429	0.0453164	0.1059	0.0370302	0.0265565		1.22377	0.910067	27.005	0.0265565		22.0671	0.1059	0.817147	0.910067
mmu-miR-431	29.1441	28.9811	29.0626	3.17094		K20	mmu-miR-431	31.818	31.6772	31.7476	7.81725		K20	mmu-miR-431	31.1902	30.7773	30.9838	6.87086		3.69992	4.64631	-0.946387	-4.64631	-3.69992	0.946387		mmu-miR-431	0.0769507	0.013086	0.0399321	0.00160481		1.92704	0.0727504	25.0425	0.00160481		12.9953	0.013086	0.51893	0.0727504
mmu-miR-433	28.2372	28.0799	28.1586	2.2669		K21	mmu-miR-433	27.8831	27.9531	27.9181	3.98774		K21	mmu-miR-433	28.1208	28.3613	28.241	4.12812		1.86121	1.72084	0.140377	-1.72084	-1.86121	-0.140377		mmu-miR-433	0.275245	0.623837	0.303373	0.107868		0.907282	0.123135	3.29628	0.107868		3.63313	0.623837	1.10219	0.123135
mmu-miR-434-3p	29.0499	28.8972	28.9735	3.08188		K22	mmu-miR-434-3p	30.3636	30.3402	30.3519	6.42155		K22	mmu-miR-434-3p	30.3563	30.1633	30.2598	6.14683		3.06495	3.33967	-0.274721	-3.33967	-3.06495	0.274721		mmu-miR-434-3p	0.119498	0.00902582	0.0987779	0.00312227		1.20976	0.443244	10.1237	0.00312227		8.36837	0.00902582	0.82661	0.443244
mmu-miR-434-5p	27.1028	26.8496	26.9762	1.08451		K23	mmu-miR-434-5p	33.186	32.5563	32.8711	8.94077		K23	mmu-miR-434-5p	29.4888	29.3726	29.4307	5.3178		4.23329	7.85626	-3.62296	-7.85626	-4.23329	3.62296		mmu-miR-434-5p	0.0531682	0.00320429	0.00431549	0.00329777		12.3203	0.00855051	231.723	0.00329777		18.8083	0.00320429	0.0811669	0.00855051
mmu-miR-448	33.4657	33.0085	33.2371	7.34546		K24	mmu-miR-448	31.9124	32.1073	32.0098	8.07949		K24	mmu-miR-448	33.0616	33.1451	33.1034	8.99044		1.64498	0.734023	0.910955	-0.734023	-1.64498	-0.910955		mmu-miR-448	0.319751	0.623049	0.601225	0.0386409		0.531833	0.00926764	1.66327	0.0386409		3.12743	0.623049	1.88029	0.00926764
mmu-miR-449a	32.3073	33.0826	32.695	6.8033		L1	mmu-miR-449a	30.2754	30.4935	30.3844	6.45407		L1	mmu-miR-449a	31.1799	31.4549	31.3174	7.20445		0.401158	-0.349225	0.750383	0.349225	-0.401158	-0.750383		mmu-miR-449a	0.75725	0.0787704	1.27388	0.0290606		0.594446	0.0336154	0.785006	0.0290606		1.32057	0.0787704	1.68224	0.0336154
mmu-miR-449b	33.2832	32.0736	32.6784	6.78674		L2	mmu-miR-449b	30.7718	30.954	30.8629	6.93253		L2	mmu-miR-449b	31.235	31.3642	31.2996	7.18663		0.399891	0.145789	0.254102	-0.145789	-0.399891	-0.254102		mmu-miR-449b	0.757916	0.151556	0.903885	0.0972199		0.838509	0.0596169	1.10634	0.0972199		1.31941	0.151556	1.19259	0.0596169
mmu-miR-449c			#DIV/0!	#DIV/0!		L3	mmu-miR-449c			#DIV/0!	#DIV/0!		L3	mmu-miR-449c	32.1579	32.4927	32.3253	8.21233		#DIV/0!	#DIV/0!	#DIV/0!	#DIV/0!	#DIV/0!	#DIV/0!		mmu-miR-449c	#DIV/0!	#DIV/0!	#DIV/0!	#DIV/0!		#DIV/0!	#DIV/0!	#DIV/0!	#DIV/0!		#DIV/0!	#DIV/0!	#DIV/0!	#DIV/0!
mmu-miR-450a-3p	35.7571	36.4351	36.0961	10.2044		L4	mmu-miR-450a-3p	34.5811	35.1567	34.8689	10.9385		L4	mmu-miR-450a-3p	38.3395	38.7785	38.559	14.4461		4.24162	0.734086	3.50754	-0.734086	-4.24162	-3.50754		mmu-miR-450a-3p	0.052862	0.0258511	0.601199	0.110047		0.0879277	0.00948454	1.66334	0.110047		18.9172	0.0258511	11.373	0.00948454
mmu-miR-450a-5p		40.8514	40.8514	14.9597		L5	mmu-miR-450a-5p	36.1476	35.1643	35.656	11.7256		L5	mmu-miR-450a-5p	35.7068		35.7068	11.5939		-3.36586	-3.23412	-0.131744	3.23412	3.36586	0.131744		mmu-miR-450a-5p	10.3092	#DIV/0!	9.4095	#DIV/0!		1.09562	#DIV/0!	0.106276	#DIV/0!		0.0970006	#DIV/0!	0.912727	#DIV/0!
mmu-miR-450b-3p	33.1477	33.1823	33.165	7.27337		L6	mmu-miR-450b-3p	31.4176	31.4499	31.4338	7.5034		L6	mmu-miR-450b-3p	32.6449	32.7366	32.6908	8.57784		1.30447	0.230029	1.07444	-0.230029	-1.30447	-1.07444		mmu-miR-450b-3p	0.404869	0.0105076	0.852618	0.000186604		0.474855	0.001491	1.17286	0.000186604		2.46993	0.0105076	2.10591	0.001491
mmu-miR-450b-5p	36.4202	39.3585	37.8894	11.9977		L7	mmu-miR-450b-5p	33.2033	32.5452	32.8743	8.94394		L7	mmu-miR-450b-5p	33.2029	35.9661	34.5845	10.4715		-1.52615	-3.05376	1.5276	3.05376	1.52615	-1.5276		mmu-miR-450b-5p	2.88017	0.242933	8.30371	0.079518		0.346854	0.351711	0.120428	0.079518		0.347202	0.242933	2.88306	0.351711
mmu-miR-451	37.2922		37.2922	11.4006		L8	mmu-miR-451	35.5987	38.0935	36.8461	12.9157		L8	mmu-miR-451	39.1954	37.2889	38.2422	14.1292		2.72866	1.51519	1.21348	-1.51519	-2.72866	-1.21348		mmu-miR-451	0.150866	#DIV/0!	0.349851	#DIV/0!		0.431228	0.467689	2.85836	#DIV/0!		6.62842	#DIV/0!	2.31896	0.467689
mmu-miR-452	33.9597	34.4968	34.2282	8.33656		L9	mmu-miR-452	31.6048	32.238	31.9214	7.99107		L9	mmu-miR-452	32.7587	34.2116	33.4851	9.37219		1.03563	-0.345489	1.38112	0.345489	-1.03563	-1.38112		mmu-miR-452	0.487804	0.438574	1.27058	0.0308943		0.383922	0.187193	0.787041	0.0308943		2.05	0.438574	2.6047	0.187193
mmu-miR-453	32.0068	31.2924	31.6496	5.75795		L10	mmu-miR-453	30.3029	30.3972	30.3501	6.41969		L10	mmu-miR-453	30.0339	30.0012	30.0175	5.90457		0.14662	0.66174	-0.51512	-0.66174	-0.14662	0.51512		mmu-miR-453	0.903364	0.0447956	0.632115	0.0689994		1.42911	0.021779	1.58199	0.0689994		1.10697	0.0447956	0.699734	0.021779
mmu-miR-455	30.6726	30.8474	30.76	4.86835		L11	mmu-miR-455	29.4818	29.618	29.5499	5.61955		L11	mmu-miR-455	32.1487	32.8423	32.4955	8.38254		3.51419	0.751201	2.76299	-0.751201	-3.51419	-2.76299		mmu-miR-455	0.0875232	0.0399435	0.594109	0.0082828		0.147318	0.0140929	1.68319	0.0082828		11.4255	0.0399435	6.78802	0.0140929
mmu-miR-463		40.641	40.641	14.7493		L12	mmu-miR-463	40.6552		40.6552	16.7248		L12	mmu-miR-463	33.1634	33.8641	33.5138	9.40082		-5.34849	1.97554	-7.32403	-1.97554	5.34849	7.32403		mmu-miR-463	40.7432	#DIV/0!	0.254275	#DIV/0!		160.233	#DIV/0!	3.93275	#DIV/0!		0.024544	#DIV/0!	0.00624092	#DIV/0!
mmu-miR-464			#DIV/0!	#DIV/0!		L13	mmu-miR-464	38.4577	37.2615	37.8596	13.9292		L13	mmu-miR-464		40.7387	40.7387	16.6257		#DIV/0!	#DIV/0!	2.69653	#DIV/0!	#DIV/0!	-2.69653		mmu-miR-464	#DIV/0!	#DIV/0!	#DIV/0!	#DIV/0!		0.154264	#DIV/0!	#DIV/0!	#DIV/0!		#DIV/0!	#DIV/0!	6.4824	#DIV/0!
mmu-miR-465a-3p	39.7998		39.7998	13.9081		L14	mmu-miR-465a-3p	38.3595		38.3595	14.4292		L14	mmu-miR-465a-3p	27.5135	27.8421	27.6778	3.56487		-10.3432	0.521077	-10.8643	-0.521077	10.3432	10.8643		mmu-miR-465a-3p	1299.05	#DIV/0!	0.696852	#DIV/0!		1864.17	#DIV/0!	1.43503	#DIV/0!		0.000769794	#DIV/0!	0.000536432	#DIV/0!
mmu-miR-465a-5p	33.7281	32.7939	33.261	7.36937		L15	mmu-miR-465a-5p	35.4009	32.6321	34.0165	10.0861		L15	mmu-miR-465a-5p	29.8818	29.7069	29.7943	5.68141		-1.68796	2.71675	-4.40471	-2.71675	1.68796	4.40471		mmu-miR-465a-5p	3.22202	0.0182768	0.152117	0.656626		21.1812	0.0931126	6.57388	0.656626		0.310364	0.0182768	0.0472117	0.0931126
mmu-miR-465b-3p	35.3548		35.3548	9.46315		L16	mmu-miR-465b-3p		37.7072	37.7072	13.7768		L16	mmu-miR-465b-3p	27.4867	27.9408	27.7137	3.60078		-5.86237	4.31368	-10.176	-4.31368	5.86237	10.176		mmu-miR-465b-3p	58.1766	#DIV/0!	0.0502867	#DIV/0!		1156.9	#DIV/0!	19.886	#DIV/0!		0.017189	#DIV/0!	0.00086438	#DIV/0!
mmu-miR-465b-5p	34.0646	33.9127	33.9887	8.09699		L17	mmu-miR-465b-5p	31.2568	31.5482	31.4025	7.47216		L17	mmu-miR-465b-5p	26.7276	27.0737	26.9007	2.78773		-5.30926	-0.62483	-4.68443	0.62483	5.30926	4.68443		mmu-miR-465b-5p	39.6502	0.00071015	1.54203	0.00401363		25.713	0.00251549	0.648496	0.00401363		0.0252206	0.00071015	0.0388908	0.00251549
mmu-miR-465c-3p			#DIV/0!	#DIV/0!		L18	mmu-miR-465c-3p	38.5492	35.92	37.2346	13.3042		L18	mmu-miR-465c-3p	27.6593	27.749	27.7042	3.59122		#DIV/0!	#DIV/0!	-9.71299	#DIV/0!	#DIV/0!	9.71299		mmu-miR-465c-3p	#DIV/0!	#DIV/0!	#DIV/0!	#DIV/0!		839.27	0.0185212	#DIV/0!	#DIV/0!		#DIV/0!	#DIV/0!	0.00119151	0.0185212
mmu-miR-465c-5p	34.2812	32.9838	33.6325	7.74082		L19	mmu-miR-465c-5p	31.0276	31.2734	31.1505	7.22015		L19	mmu-miR-465c-5p	26.262	26.2283	26.2452	2.13224		-5.60858	-0.520663	-5.08792	0.520663	5.60858	5.08792		mmu-miR-465c-5p	48.7923	0.00762859	1.43461	0.0640454		34.0107	0.000639052	0.697051	0.0640454		0.020495	0.00762859	0.0294025	0.000639052
mmu-miR-466a-3p	29.4942	30.002	29.7481	3.85643		L20	mmu-miR-466a-3p	36.5493	35.382	35.9656	12.0353		L20	mmu-miR-466a-3p	25.9925	26.1402	26.0664	1.95343		-1.90301	8.17886	-10.0819	-8.17886	1.90301	10.0819		mmu-miR-466a-3p	3.73992	0.0051197	0.00345079	0.0103192		1083.79	0.00351373	289.789	0.0103192		0.267386	0.0051197	0.000922691	0.00351373
mmu-miR-466a-5p	35.6427	38.0992	36.871	10.9793		L21	mmu-miR-466a-5p	35.3517	37.0483	36.2	12.2696		L21	mmu-miR-466a-5p	33.6376	34.9794	34.3085	10.1955		-0.783744	1.29032	-2.07407	-1.29032	0.783744	2.07407		mmu-miR-466a-5p	1.72159	0.208592	0.408859	0.69709		4.21072	0.222427	2.44583	0.69709		0.580857	0.208592	0.237489	0.222427
mmu-miR-466b-3-3p	28.8273	29.5055	29.1664	3.27473		L22	mmu-miR-466b-3-3p	34.4572	35.9498	35.2035	11.2731		L22	mmu-miR-466b-3-3p	25.5601	25.9644	25.7622	1.64932		-1.62542	7.9984	-9.62381	-7.9984	1.62542	9.62381		mmu-miR-466b-3-3p	3.08531	0.0131825	0.0039106	0.0179431		788.963	0.00664056	255.716	0.0179431		0.324116	0.0131825	0.00126749	0.00664056
mmu-miR-466b-3p	29.5878	29.5915	29.5897	3.69801		L23	mmu-miR-466b-3p	33.7208	35.0604	34.3906	10.4603		L23	mmu-miR-466b-3p	25.6563	26.0049	25.8306	1.71765		-1.98036	6.76225	-8.74261	-6.76225	1.98036	8.74261		mmu-miR-466b-3p	3.94592	0.00214374	0.00921211	0.018914		428.341	0.00647398	108.553	0.018914		0.253426	0.00214374	0.00233459	0.00647398
mmu-miR-466b-5p	38.1115	35.8401	36.9758	11.0841		L24	mmu-miR-466b-5p	39.3068	37.2681	38.2875	14.3571		L24	mmu-miR-466b-5p	30.9039	32.7094	31.8067	7.69374		-3.39038	3.27299	-6.66337	-3.27299	3.39038	6.66337		mmu-miR-466b-5p	10.4859	0.0705362	0.103451	0.480626		101.362	0.0414182	9.66644	0.480626		0.095366	0.0705362	0.00986568	0.0414182
mmu-miR-466c-3p	29.7725	29.7585	29.7655	3.87386		M1	mmu-miR-466c-3p	36.1913	34.2572	35.2243	11.2939		M1	mmu-miR-466c-3p	25.8416	26.1173	25.9794	1.86651		-2.00735	7.42005	-9.4274	-7.42005	2.00735	9.4274		mmu-miR-466c-3p	4.02043	0.00132703	0.00583905	0.0299811		688.541	0.0109808	171.261	0.0299811		0.24873	0.00132703	0.00145235	0.0109808
mmu-miR-466c-5p	35.2186	35.1761	35.1974	9.30569		M2	mmu-miR-466c-5p	32.0168	32.7682	32.3925	8.46217		M2	mmu-miR-466c-5p	30.3516	30.9766	30.6641	6.55117		-2.75451	-0.843519	-1.91099	0.843519	2.75451	1.91099		mmu-miR-466c-5p	6.74825	0.00474145	1.79442	0.0175267		3.76068	0.0714776	0.557283	0.0175267		0.148187	0.00474145	0.265909	0.0714776
mmu-miR-466d-3p	30.0761	29.9393	30.0077	4.11607		M3	mmu-miR-466d-3p	32.0673	31.7266	31.897	7.96659		M3	mmu-miR-466d-3p	26.2122	26.2131	26.2127	2.09972		-2.01635	3.85053	-5.86688	-3.85053	2.01635	5.86688		mmu-miR-466d-3p	4.04559	0.000324652	0.0693228	0.00930788		58.3587	0.000896719	14.4253	0.00930788		0.247183	0.000324652	0.0171354	0.000896719
mmu-miR-466d-5p	36.5288	35.0711	35.7999	9.90825		M4	mmu-miR-466d-5p	33.8283	35.0625	34.4454	10.5151		M4	mmu-miR-466d-5p	32.3981	32.1479	32.273	8.16006		-1.74819	0.606808	-2.355	-0.606808	1.74819	2.355		mmu-miR-466d-5p	3.35937	0.0412623	0.656648	0.291865		5.11593	0.0747114	1.52289	0.291865		0.297675	0.0412623	0.195468	0.0747114
mmu-miR-466e-3p	30.2535	29.8753	30.0644	4.17278		M5	mmu-miR-466e-3p	34.4328	34.5279	34.4803	10.55		M5	mmu-miR-466e-3p	26.0526	25.9713	26.0119	1.89898		-2.27379	6.3772	-8.651	-6.3772	2.27379	8.651		mmu-miR-466e-3p	4.83593	0.00227019	0.0120301	0.00194381		401.985	5.45409e-05	83.1247	0.00194381		0.206785	0.00227019	0.00248765	5.45409e-05
mmu-miR-466e-5p	35.184	37.1724	36.1782	10.2866		M6	mmu-miR-466e-5p	34.5416	35.1587	34.8501	10.9198		M6	mmu-miR-466e-5p	32.4313	32.5527	32.492	8.37908		-1.90748	0.633201	-2.54068	-0.633201	1.90748	2.54068		mmu-miR-466e-5p	3.75154	0.0658806	0.644744	0.330158		5.81865	0.0173204	1.551	0.330158		0.266557	0.0658806	0.171861	0.0173204
mmu-miR-466f	29.7814	29.8071	29.7943	3.90259		M7	mmu-miR-466f	28.0201	27.596	27.8081	3.8777		M7	mmu-miR-466f	27.0944	27.1605	27.1275	3.01454		-0.888047	-0.0248903	-0.863157	0.0248903	0.888047	0.863157		mmu-miR-466f	1.85067	0.000176701	1.0174	0.011247		1.81901	0.0866993	0.982895	0.011247		0.540345	0.000176701	0.549748	0.0866993
mmu-miR-466f-3p	25.294	25.1958	25.2449	-0.646744		M8	mmu-miR-466f-3p	22.213	22.1688	22.1909	-1.73941		M8	mmu-miR-466f-3p	23.6897	23.9163	23.803	-0.309947		0.336797	-1.09267	1.42947	1.09267	-0.336797	-1.42947		mmu-miR-466f-3p	0.791797	0.00725099	2.13268	0.000310754		0.371268	0.00508626	0.468893	0.000310754		1.26295	0.00725099	2.69347	0.00508626
mmu-miR-466f-5p	30.2189	29.6079	29.9134	4.02173		M9	mmu-miR-466f-5p	27.8017	27.6084	27.7051	3.77471		M9	mmu-miR-466f-5p	27.4779	27.473	27.4754	3.3625		-0.659227	-0.247016	-0.412211	0.247016	0.659227	0.412211		mmu-miR-466f-5p	1.57924	0.0153438	1.18675	0.0204125		1.33072	0.140804	0.842638	0.0204125		0.633218	0.0153438	0.751471	0.140804
mmu-miR-466g	27.5412	27.3594	27.4503	1.55864		M10	mmu-miR-466g	24.5157	24.1351	24.3254	0.395031		M10	mmu-miR-466g	26.3695	26.1756	26.2725	2.15959		0.600946	-1.16361	1.76456	1.16361	-0.600946	-1.76456		mmu-miR-466g	0.659321	0.0124937	2.24018	0.00452317		0.294317	0.011817	0.446393	0.00452317		1.51671	0.0124937	3.3977	0.011817
mmu-miR-466h	32.8055	32.1506	32.478	6.58635		M11	mmu-miR-466h	30.3222	29.7357	30.0289	6.09857		M11	mmu-miR-466h	30.6616	30.0498	30.3557	6.2428		-0.343556	-0.48778	0.144224	0.48778	0.343556	-0.144224		mmu-miR-466h	1.26888	0.0418018	1.40229	0.0307351		0.904866	0.521231	0.713121	0.0307351		0.788096	0.0418018	1.10514	0.521231
mmu-miR-466i	30.461	30.5404	30.5007	4.60904		M12	mmu-miR-466i	27.3106	27.4121	27.3613	3.43098		M12	mmu-miR-466i	28.3106	28.3468	28.3287	4.21573		-0.393314	-1.17806	0.784747	1.17806	0.393314	-0.784747		mmu-miR-466i	1.31341	0.000403856	2.26272	0.000421416		0.580454	0.00309014	0.441945	0.000421416		0.761379	0.000403856	1.72279	0.00309014
mmu-miR-466j	32.5345	32.7288	32.6316	6.73998		M13	mmu-miR-466j	30.7809	30.9734	30.8771	6.94676		M13	mmu-miR-466j	32.0745	32.0725	32.0735	7.96059		1.22061	0.206776	1.01383	-0.206776	-1.22061	-1.01383		mmu-miR-466j	0.429103	0.0290148	0.866471	0.00602386		0.49523	0.00641202	1.15411	0.00602386		2.33045	0.0290148	2.01926	0.00641202
mmu-miR-466k	35.1786	35.1439	35.1612	9.26956		M14	mmu-miR-466k	34.2121	34.6943	34.4532	10.5228		M14	mmu-miR-466k	31.6429	32.1014	31.8722	7.75926		-1.5103	1.25326	-2.76356	-1.25326	1.5103	2.76356		mmu-miR-466k	2.84869	0.00485047	0.4195	0.0994624		6.7907	0.0162121	2.38379	0.0994624		0.351038	0.00485047	0.14726	0.0162121
mmu-miR-466l			#DIV/0!	#DIV/0!		M15	mmu-miR-466l			#DIV/0!	#DIV/0!		M15	mmu-miR-466l		39.9779	39.9779	15.865		#DIV/0!	#DIV/0!	#DIV/0!	#DIV/0!	#DIV/0!	#DIV/0!		mmu-miR-466l	#DIV/0!	#DIV/0!	#DIV/0!	#DIV/0!		#DIV/0!	#DIV/0!	#DIV/0!	#DIV/0!		#DIV/0!	#DIV/0!	#DIV/0!	#DIV/0!
mmu-miR-467a	31.1905	31.1347	31.1626	5.27095		M16	mmu-miR-467a	38.5101		38.5101	14.5798		M16	mmu-miR-467a	27.463	27.7624	27.6127	3.49977		-1.77117	9.30881	-11.08	-9.30881	1.77117	11.08		mmu-miR-467a	3.41331	0.00183482	0.00157677	#DIV/0!		2164.75	#DIV/0!	634.208	#DIV/0!		0.292971	0.00183482	0.000461947	#DIV/0!
mmu-miR-467b	30.0808	30.1013	30.091	4.19938		M17	mmu-miR-467b	33.9157	34.5781	34.2469	10.3165		M17	mmu-miR-467b	26.5789	26.7295	26.6542	2.54127		-1.65811	6.11715	-7.77526	-6.11715	1.65811	7.77526		mmu-miR-467b	3.15603	0.000489038	0.0144064	0.00629874		219.071	0.00199568	69.4136	0.00629874		0.316854	0.000489038	0.00456472	0.00199568
mmu-miR-467c	35.094	32.4339	33.764	7.87231		M18	mmu-miR-467c	32.1045	32.1947	32.1496	8.21925		M18	mmu-miR-467c	30.291	29.8846	30.0878	5.9749		-1.89741	0.346944	-2.24435	-0.346944	1.89741	2.24435		mmu-miR-467c	3.72543	0.111913	0.786248	0.348931		4.73824	0.0100391	1.27186	0.348931		0.268425	0.111913	0.211049	0.0100391
mmu-miR-467d	35.5423	36.5231	36.0327	10.141		M19	mmu-miR-467d	38.2917		38.2917	14.3613		M19	mmu-miR-467d	32.3999	32.0408	32.2204	8.10745		-2.03358	4.22027	-6.25385	-4.22027	2.03358	6.25385		mmu-miR-467d	4.0942	0.018252	0.0536504	#DIV/0!		76.3127	#DIV/0!	18.6392	#DIV/0!		0.244248	0.018252	0.013104	#DIV/0!
mmu-miR-467e	32.2619	32.2726	32.2672	6.37558		M20	mmu-miR-467e	34.3908	35.2981	34.8444	10.9141		M20	mmu-miR-467e	27.5721	27.8043	27.6882	3.57526		-2.80032	4.5385	-7.33882	-4.5385	2.80032	7.33882		mmu-miR-467e	6.96595	0.000643669	0.0430304	0.0296149		161.884	0.00425389	23.2394	0.0296149		0.143555	0.000643669	0.00617725	0.00425389
mmu-miR-467f	30.1487	30.1252	30.1369	4.24527		M21	mmu-miR-467f	28.1536	27.9286	28.0411	4.11077		M21	mmu-miR-467f	27.1477	28.1176	27.6326	3.51968		-0.725583	-0.134495	-0.591088	0.134495	0.725583	0.591088		mmu-miR-467f	1.65357	0.0355337	1.09771	0.00289979		1.50638	0.498126	0.910989	0.00289979		0.604753	0.0355337	0.663842	0.498126
mmu-miR-467g			#DIV/0!	#DIV/0!		M22	mmu-miR-467g			#DIV/0!	#DIV/0!		M22	mmu-miR-467g			#DIV/0!	#DIV/0!		#DIV/0!	#DIV/0!	#DIV/0!	#DIV/0!	#DIV/0!	#DIV/0!		mmu-miR-467g	#DIV/0!	#DIV/0!	#DIV/0!	#DIV/0!		#DIV/0!	#DIV/0!	#DIV/0!	#DIV/0!		#DIV/0!	#DIV/0!	#DIV/0!	#DIV/0!
mmu-miR-467h	31.5076	31.8967	31.7022	5.8105		M23	mmu-miR-467h	33.5952	33.1544	33.3748	9.4444		M23	mmu-miR-467h	27.8534	28.0951	27.9743	3.86135		-1.94915	3.6339	-5.58305	-3.6339	1.94915	5.58305		mmu-miR-467h	3.86146	0.00375232	0.0805538	0.0295259		47.9364	0.00215917	12.4141	0.0295259		0.258969	0.00375232	0.020861	0.00215917
mmu-miR-468	29.1811	28.7726	28.9769	3.08522		M24	mmu-miR-468	27.4688	27.5832	27.526	3.5956		M24	mmu-miR-468	28.3621	28.4544	28.4082	4.29528		1.21006	0.510376	0.699681	-0.510376	-1.21006	-0.699681		mmu-miR-468	0.432252	0.113049	0.702039	0.0207086		0.615708	0.00686767	1.42442	0.0207086		2.31347	0.113049	1.62415	0.00686767
mmu-miR-469	34.6746	35.0298	34.8522	8.96051		N1	mmu-miR-469	32.5549	32.1642	32.3596	8.42922		N1	mmu-miR-469	33.3066	33.7117	33.5092	9.39623		0.435712	-0.531298	0.967009	0.531298	-0.435712	-0.967009		mmu-miR-469	0.739329	0.0379494	1.44523	0.011034		0.511565	0.0550165	0.691932	0.011034		1.35258	0.0379494	1.95478	0.0550165
mmu-miR-470	28.3053	28.6376	28.4715	2.57979		N2	mmu-miR-470	28.1729	28.3637	28.2683	4.33792		N2	mmu-miR-470	26.1731	26.1704	26.1718	2.05882		-0.520977	1.75813	-2.27911	-1.75813	0.520977	2.27911		mmu-miR-470	1.43493	0.00517761	0.295631	0.400018		4.85377	0.0020648	3.38259	0.400018		0.696899	0.00517761	0.206025	0.0020648
mmu-miR-471			#DIV/0!	#DIV/0!		N3	mmu-miR-471			#DIV/0!	#DIV/0!		N3	mmu-miR-471	24.2536	24.3436	24.2986	0.185659		#DIV/0!	#DIV/0!	#DIV/0!	#DIV/0!	#DIV/0!	#DIV/0!		mmu-miR-471	#DIV/0!	#DIV/0!	#DIV/0!	#DIV/0!		#DIV/0!	#DIV/0!	#DIV/0!	#DIV/0!		#DIV/0!	#DIV/0!	#DIV/0!	#DIV/0!
mmu-miR-483	31.0479	31.1606	31.1042	5.21258		N4	mmu-miR-483	29.0976	28.9418	29.0197	5.08932		N4	mmu-miR-483	28.7967	29.2236	29.0102	4.89723		-0.315355	-0.123264	-0.192091	0.123264	0.315355	0.192091		mmu-miR-483	1.24432	0.0109286	1.0892	0.00212101		1.14242	0.970394	0.918108	0.00212101		0.803653	0.0109286	0.875336	0.970394
mmu-miR-484	30.5436	30.2562	30.3999	4.50825		N5	mmu-miR-484	28.4931	28.2344	28.3637	4.43338		N5	mmu-miR-484	28.946	28.8718	28.9089	4.79598		0.287734	-0.0748684	0.362602	0.0748684	-0.287734	-0.362602		mmu-miR-484	0.819188	0.00976587	1.05326	0.0088956		0.77776	0.0558581	0.949429	0.0088956		1.22072	0.00976587	1.28574	0.0558581
mmu-miR-485	31.9924	31.4947	31.7436	5.85192		N6	mmu-miR-485	35.0385	33.0239	34.0312	10.1009		N6	mmu-miR-485	33.5117	33.8448	33.6782	9.56531		3.71339	4.24896	-0.53557	-4.24896	-3.71339	0.53557		mmu-miR-485	0.0762359	0.0231235	0.052594	0.158272		1.44952	0.762513	19.0136	0.158272		13.1172	0.0231235	0.689886	0.762513
mmu-miR-486	28.8892	28.7783	28.8338	2.9421		N7	mmu-miR-486	27.7814	28.0084	27.8949	3.96452		N7	mmu-miR-486	28.0702	28.0839	28.077	3.96411		1.02201	1.02242	-0.000410712	-1.02242	-1.02201	0.000410712		mmu-miR-486	0.492429	0.0054024	0.492289	0.0176194		1.00028	0.250291	2.03133	0.0176194		2.03075	0.0054024	0.999715	0.250291
mmu-miR-487b	35.1672	39.1321	37.1497	11.258		N8	mmu-miR-487b	33.0838	35.3208	34.2023	10.272		N8	mmu-miR-487b	34.011	34.9754	34.4932	10.3803		-0.877729	-0.98605	0.108321	0.98605	0.877729	-0.108321		mmu-miR-487b	1.83748	0.322679	1.98075	0.324708		0.927667	0.833483	0.504858	0.324708		0.544223	0.322679	1.07797	0.833483
mmu-miR-488	34.7493	34.6797	34.7145	8.82282		N9	mmu-miR-488	31.1164	30.7426	30.9295	6.99916		N9	mmu-miR-488	31.9864	32.0016	31.994	7.88107		-0.941746	-1.82365	0.881909	1.82365	0.941746	-0.881909		mmu-miR-488	1.92085	0.000171522	3.53977	0.00251392		0.542649	0.0295228	0.282504	0.00251392		0.520603	0.000171522	1.84281	0.0295228
mmu-miR-489	32.7716	32.9492	32.8604	6.96872		N10	mmu-miR-489	31.4322	31.1907	31.3115	7.38109		N10	mmu-miR-489	32.4011	33.1924	32.7968	8.68382		1.7151	0.412369	1.30273	-0.412369	-1.7151	-1.30273		mmu-miR-489	0.304581	0.889723	0.751389	0.00923711		0.405358	0.0695759	1.33087	0.00923711		3.28319	0.889723	2.46695	0.0695759
mmu-miR-490	32.0741	32.1406	32.1074	6.21572		N11	mmu-miR-490	30.0297	29.9277	29.9787	6.04835		N11	mmu-miR-490	30.5933	30.8841	30.7387	6.62575		0.410033	-0.167367	0.5774	0.167367	-0.410033	-0.5774		mmu-miR-490	0.752606	0.0116694	1.12301	0.000817383		0.67017	0.0387438	0.890466	0.000817383		1.32872	0.0116694	1.49216	0.0387438
mmu-miR-491	33.2366	33.7132	33.4749	7.58323		N12	mmu-miR-491	31.2473	31.2354	31.2413	7.31098		N12	mmu-miR-491	33.1464	32.1655	32.656	8.54302		0.959791	-0.272251	1.23204	0.272251	-0.959791	-1.23204		mmu-miR-491	0.514131	0.271958	1.20769	0.0112022		0.425715	0.102122	0.828027	0.0112022		1.94503	0.271958	2.34899	0.102122
mmu-miR-493	30.3642	30.2063	30.2853	4.39359		N13	mmu-miR-493	28.3539	28.7195	28.5367	4.60631		N13	mmu-miR-493	29.6413	29.4044	29.5229	5.40993		1.01634	0.212715	0.803623	-0.212715	-1.01634	-0.803623		mmu-miR-493	0.49437	0.0331357	0.862912	0.012722		0.572909	0.0454816	1.15887	0.012722		2.02278	0.0331357	1.74548	0.0454816
mmu-miR-494	20.9741	20.8942	20.9341	-4.95753		N14	mmu-miR-494	19.0659	19.0225	19.0442	-4.88615		N14	mmu-miR-494	20.1629	20.0381	20.1005	-4.01243		0.945105	0.0713803	0.873724	-0.0713803	-0.945105	-0.873724		mmu-miR-494	0.519392	0.00781305	0.951727	0.000577955		0.545736	0.00389274	1.05072	0.000577955		1.92533	0.00781305	1.83239	0.00389274
mmu-miR-495	32.3417	32.9629	32.6523	6.76063		N15	mmu-miR-495	34.6424	34.7186	34.6805	10.7501		N15	mmu-miR-495	34.4727	36.1424	35.3076	11.1946		4.43399	3.98949	0.444494	-3.98949	-4.43399	-0.444494		mmu-miR-495	0.0462634	0.0965151	0.0629569	0.0229895		0.734842	0.5313	15.8839	0.0229895		21.6154	0.0965151	1.36084	0.5313
mmu-miR-496	29.2473	29.2361	29.2417	3.35003		N16	mmu-miR-496	31.742	32.1118	31.9269	7.99654		N16	mmu-miR-496	30.3941	31.1484	30.7713	6.65834		3.30831	4.64651	-1.3382	-4.64651	-3.30831	1.3382		mmu-miR-496	0.100949	0.0557762	0.0399265	0.00471233		2.52836	0.110624	25.046	0.00471233		9.90603	0.0557762	0.395513	0.110624
mmu-miR-497	29.8053	30.2851	30.0452	4.15355		N17	mmu-miR-497	28.2509	28.3395	28.2952	4.36484		N17	mmu-miR-497	29.4804	29.383	29.4317	5.31874		1.16518	0.211291	0.953891	-0.211291	-1.16518	-0.953891		mmu-miR-497	0.445908	0.129062	0.863764	0.018881		0.516238	0.00333597	1.15772	0.018881		2.24262	0.129062	1.93709	0.00333597
mmu-miR-499	40.7763	34.3824	37.5794	11.6877		N18	mmu-miR-499	32.8886	33.5754	33.232	9.30165		N18	mmu-miR-499	31.5351	32.8585	32.1968	8.08385		-3.60385	-2.38604	-1.2178	2.38604	3.60385	1.2178		mmu-miR-499	12.1581	0.240977	5.22722	0.308953		2.32592	0.299364	0.191306	0.308953		0.0822496	0.240977	0.429937	0.299364
mmu-miR-500	31.9321	32.1174	32.0248	6.1331		N19	mmu-miR-500	30.2233	29.8599	30.0416	6.11127		N19	mmu-miR-500	31.3131	31.6829	31.498	7.38508		1.25198	-0.0218261	1.2738	0.0218261	-1.25198	-1.2738		mmu-miR-500	0.419873	0.125722	1.01524	0.0104138		0.413568	0.0302551	0.984985	0.0104138		2.38167	0.125722	2.41798	0.0302551
mmu-miR-501-3p	31.4737	31.2611	31.3674	5.47572		N20	mmu-miR-501-3p	28.3141	28.2437	28.2789	4.34851		N20	mmu-miR-501-3p	30.4174	30.3636	30.3905	6.27759		0.801866	-1.12721	1.92908	1.12721	-0.801866	-1.92908		mmu-miR-501-3p	0.573607	0.0123621	2.18436	0.00131149		0.262597	0.000439578	0.4578	0.00131149		1.74335	0.0123621	3.80812	0.000439578
mmu-miR-501-5p	32.018	32.3821	32.2	6.30836		N21	mmu-miR-501-5p	29.7379	30.2081	29.973	6.04262		N21	mmu-miR-501-5p	32.5255	31.7879	32.1567	8.0438		1.73545	-0.265742	2.00119	0.265742	-1.73545	-2.00119		mmu-miR-501-5p	0.300316	0.925787	1.20225	0.0173645		0.249794	0.0378509	0.831771	0.0173645		3.32982	0.925787	4.00329	0.0378509
mmu-miR-503		32.5312	32.5312	6.63955		N22	mmu-miR-503	30.2799	29.95	30.115	6.18461		N22	mmu-miR-503	31.3346	32.3601	31.8474	7.73442		1.09487	-0.454945	1.54981	0.454945	-1.09487	-1.54981		mmu-miR-503	0.468179	#DIV/0!	1.37073	#DIV/0!		0.341554	0.0845925	0.729538	#DIV/0!		2.13594	#DIV/0!	2.92779	0.0845925
mmu-miR-504	38.9512	36.2214	37.5863	11.6947		N23	mmu-miR-504	33.2255	35.0033	34.1144	10.1841		N23	mmu-miR-504	34.2271	37.1581	35.6926	11.5796		-0.115054	-1.51062	1.39557	1.51062	0.115054	-1.39557		mmu-miR-504	1.08302	0.444151	2.84933	0.166723		0.380095	0.454392	0.350959	0.166723		0.923348	0.444151	2.63092	0.454392
mmu-miR-505	37.6006	34.0227	35.8116	9.91996		N24	mmu-miR-505	32.1139	32.6938	32.4039	8.4735		N24	mmu-miR-505	33.2015	33.2222	33.2119	9.09895		-0.821012	-1.44646	0.625453	1.44646	0.821012	-0.625453		mmu-miR-505	1.76664	0.283351	2.72539	0.200808		0.648216	0.108353	0.36692	0.200808		0.566045	0.283351	1.54269	0.108353
mmu-miR-509-3p			#DIV/0!	#DIV/0!		O1	mmu-miR-509-3p	39.1675	39.4347	39.3011	15.3707		O1	mmu-miR-509-3p	40.6808	36.2215	38.4511	14.3382		#DIV/0!	#DIV/0!	-1.03256	#DIV/0!	#DIV/0!	1.03256		mmu-miR-509-3p	#DIV/0!	#DIV/0!	#DIV/0!	#DIV/0!		2.04565	0.740163	#DIV/0!	#DIV/0!		#DIV/0!	#DIV/0!	0.488843	0.740163
mmu-miR-509-5p	38.0216	34.9267	36.4742	10.5825		O2	mmu-miR-509-5p	34.949	34.4109	34.6799	10.7496		O2	mmu-miR-509-5p	34.1117	38.9344	36.523	12.4101		1.82761	0.167085	1.66053	-0.167085	-1.82761	-1.66053		mmu-miR-509-5p	0.28173	0.987937	0.890641	0.371627		0.316323	0.526807	1.12279	0.371627		3.54949	0.987937	3.16132	0.526807
mmu-miR-511	33.6542	34.1092	33.8817	7.99002		O3	mmu-miR-511	31.4349	31.2355	31.3352	7.40484		O3	mmu-miR-511	33.4246	32.4354	32.93	8.81707		0.82704	-0.585188	1.41223	0.585188	-0.82704	-1.41223		mmu-miR-511	0.563685	0.22256	1.50023	0.00938014		0.375731	0.0872005	0.666562	0.00938014		1.77404	0.22256	2.66148	0.0872005
mmu-miR-532-3p	29.6861	30.0079	29.847	3.95535		O4	mmu-miR-532-3p	26.9119	27.0633	26.9876	3.05723		O4	mmu-miR-532-3p	28.5817	28.7685	28.6751	4.56215		0.606799	-0.898123	1.50492	0.898123	-0.606799	-1.50492		mmu-miR-532-3p	0.656652	0.0242824	1.86364	0.003843		0.352349	0.00503746	0.536584	0.003843		1.52288	0.0242824	2.83809	0.00503746
mmu-miR-532-5p	33.0739	33.3112	33.1925	7.30089		O5	mmu-miR-532-5p	29.5842	29.8639	29.724	5.79369		O5	mmu-miR-532-5p	31.4161	31.8271	31.6216	7.50866		0.207777	-1.5072	1.71498	1.5072	-0.207777	-1.71498		mmu-miR-532-5p	0.86587	0.0220615	2.84258	0.00278377		0.304608	0.0167259	0.351794	0.00278377		1.15491	0.0220615	3.28291	0.0167259
mmu-miR-539	33.509	32.784	33.1465	7.25481		O6	mmu-miR-539	32.4207	33.2516	32.8361	8.90579		O6	mmu-miR-539	32.5334	29.8685	31.2009	7.08797		-0.166837	1.65098	-1.81782	-1.65098	0.166837	1.81782		mmu-miR-539	1.12259	0.294215	0.318423	0.630219		3.52548	0.362032	3.14047	0.630219		0.890794	0.294215	0.28365	0.362032
mmu-miR-540-3p	30.4624	30.1032	30.2828	4.39115		O7	mmu-miR-540-3p	31.2015	31.0245	31.113	7.18264		O7	mmu-miR-540-3p	32.0889	32.6112	32.35	8.23711		3.84595	2.79149	1.05446	-2.79149	-3.84595	-1.05446		mmu-miR-540-3p	0.0695429	0.022711	0.144437	0.0535278		0.481476	0.0462728	6.92345	0.0535278		14.3796	0.022711	2.07695	0.0462728
mmu-miR-540-5p	33.6872	33.799	33.7431	7.85143		O8	mmu-miR-540-5p	30.9654	30.9169	30.9412	7.0108		O8	mmu-miR-540-5p	31.6277	32.6373	32.1325	8.01957		0.168137	-0.840634	1.00877	0.840634	-0.168137	-1.00877		mmu-miR-540-5p	0.889992	0.0866908	1.79084	0.000471757		0.49697	0.142463	0.558398	0.000471757		1.12361	0.0866908	2.0122	0.142463
mmu-miR-541	29.3387	29.3105	29.3246	3.43296		O9	mmu-miR-541	29.4778	29.4171	29.4475	5.5171		O9	mmu-miR-541	29.0016	28.4349	28.7182	4.60532		1.17235	2.08413	-0.911781	-2.08413	-1.17235	0.911781		mmu-miR-541	0.443697	0.166069	0.235838	0.0667912		1.88137	0.124806	4.2402	0.0667912		2.25379	0.166069	0.531529	0.124806
mmu-miR-542-3p	34.9652	34.5016	34.7334	8.84172		O10	mmu-miR-542-3p	32.5594	33.1114	32.8354	8.90504		O10	mmu-miR-542-3p	35.1088	35.082	35.0954	10.9825		2.14075	0.0633157	2.07744	-0.0633157	-2.14075	-2.07744		mmu-miR-542-3p	0.226761	0.259271	0.957062	0.0342187		0.236935	0.0146214	1.04486	0.0342187		4.40992	0.259271	4.22057	0.0146214
mmu-miR-542-5p	38.263	34.4818	36.3724	10.4808		O11	mmu-miR-542-5p	32.0962	31.2121	31.6542	7.7238		O11	mmu-miR-542-5p	36.4064	34.1314	35.2689	11.156		0.675212	-2.75695	3.43216	2.75695	-0.675212	-3.43216		mmu-miR-542-5p	0.62624	0.666584	6.75967	0.135704		0.0926436	0.0975808	0.147936	0.135704		1.59683	0.666584	10.794	0.0975808
mmu-miR-543	33.264	33.7252	33.4946	7.60296		O12	mmu-miR-543	35.0439	33.8496	34.4468	10.5164		O12	mmu-miR-543	34.0738	34.6144	34.3441	10.2312		2.62823	2.91347	-0.28524	-2.91347	-2.62823	0.28524		mmu-miR-543	0.161743	0.13929	0.132727	0.275274		1.21861	0.889919	7.53427	0.275274		6.18266	0.13929	0.820605	0.889919
mmu-miR-544	34.9861	33.5405	34.2633	8.37165		O13	mmu-miR-544	32.6554	33.291	32.9732	9.04284		O13	mmu-miR-544	32.4096	33.1445	32.7771	8.66412		0.292471	0.671193	-0.378722	-0.671193	-0.292471	0.378722		mmu-miR-544	0.816503	0.208253	0.627987	0.243886		1.30019	0.725457	1.59239	0.243886		1.22474	0.208253	0.769119	0.725457
mmu-miR-546	31.607	32.6932	32.1501	6.25845		O14	mmu-miR-546	30.0703	30.5736	30.3219	6.39156		O14	mmu-miR-546	30.2041	30.3778	30.2909	6.17799		-0.0804617	0.13311	-0.213572	-0.13311	0.0804617	0.213572		mmu-miR-546	1.05736	0.0774769	0.911864	0.0925521		1.15956	0.917939	1.09666	0.0925521		0.945755	0.0774769	0.862399	0.917939
mmu-miR-547	31.789	31.7043	31.7466	5.85495		O15	mmu-miR-547	32.3678	31.9162	32.142	8.21165		O15	mmu-miR-547	30.4685	30.7618	30.6151	6.50221		0.647257	2.35669	-1.70944	-2.35669	-0.647257	1.70944		mmu-miR-547	0.638493	0.0177147	0.195238	0.22743		3.27033	0.0297212	5.12195	0.22743		1.56619	0.0177147	0.305779	0.0297212
mmu-miR-551b	38.6102	35.537	37.0736	11.182		O16	mmu-miR-551b	32.4251	32.7233	32.5742	8.64386		O16	mmu-miR-551b	33.2175	33.1373	33.1774	9.06445		-2.1175	-2.53809	0.420589	2.53809	2.1175	-0.420589		mmu-miR-551b	4.33942	0.126722	5.8082	0.100322		0.74712	0.0597157	0.17217	0.100322		0.230446	0.126722	1.33847	0.0597157
mmu-miR-568			#DIV/0!	#DIV/0!		O17	mmu-miR-568			#DIV/0!	#DIV/0!		O17	mmu-miR-568			#DIV/0!	#DIV/0!		#DIV/0!	#DIV/0!	#DIV/0!	#DIV/0!	#DIV/0!	#DIV/0!		mmu-miR-568	#DIV/0!	#DIV/0!	#DIV/0!	#DIV/0!		#DIV/0!	#DIV/0!	#DIV/0!	#DIV/0!		#DIV/0!	#DIV/0!	#DIV/0!	#DIV/0!
mmu-miR-574-3p	28.9199	29.0101	28.965	3.07337		O18	mmu-miR-574-3p	26.4316	26.3502	26.3909	2.46056		O18	mmu-miR-574-3p	28.3313	28.7409	28.5361	4.42317		1.3498	-0.612815	1.96262	0.612815	-1.3498	-1.96262		mmu-miR-574-3p	0.392346	0.177486	1.52924	0.000556437		0.256563	0.00934277	0.65392	0.000556437		2.54877	0.177486	3.89768	0.00934277
mmu-miR-574-5p	25.8673	25.631	25.7492	-0.142498		O19	mmu-miR-574-5p	23.4288	23.4239	23.4263	-0.504013		O19	mmu-miR-574-5p	24.1072	24.2077	24.1574	0.0445119		0.18701	-0.361515	0.548525	0.361515	-0.18701	-0.548525		mmu-miR-574-5p	0.878425	0.00644411	1.28477	0.00257838		0.683719	0.0047047	0.778347	0.00257838		1.1384	0.00644411	1.46259	0.0047047
mmu-miR-582-3p	31.7764	31.2204	31.4984	5.60673		O20	mmu-miR-582-3p	29.9728	31.7683	30.8705	6.94018		O20	mmu-miR-582-3p	31.8688	31.8858	31.8773	7.7644		2.15766	1.33345	0.824217	-1.33345	-2.15766	-0.824217		mmu-miR-582-3p	0.224119	0.306252	0.396819	0.572862		0.564789	0.378668	2.52004	0.572862		4.46192	0.306252	1.77057	0.378668
mmu-miR-582-5p	33.4226	34.1895	33.8061	7.91441		O21	mmu-miR-582-5p	32.3722	31.8219	32.097	8.16666		O21	mmu-miR-582-5p	36.9018	37.2778	37.0898	12.9769		5.06249	0.252254	4.81024	-0.252254	-5.06249	-4.81024		mmu-miR-582-5p	0.0299253	0.0164958	0.839583	0.0685157		0.035643	0.00442529	1.19107	0.0685157		33.4165	0.0164958	28.056	0.00442529
mmu-miR-590-3p			#DIV/0!	#DIV/0!		O22	mmu-miR-590-3p			#DIV/0!	#DIV/0!		O22	mmu-miR-590-3p			#DIV/0!	#DIV/0!		#DIV/0!	#DIV/0!	#DIV/0!	#DIV/0!	#DIV/0!	#DIV/0!		mmu-miR-590-3p	#DIV/0!	#DIV/0!	#DIV/0!	#DIV/0!		#DIV/0!	#DIV/0!	#DIV/0!	#DIV/0!		#DIV/0!	#DIV/0!	#DIV/0!	#DIV/0!
mmu-miR-590-5p			#DIV/0!	#DIV/0!		O23	mmu-miR-590-5p	40.4371	39.0718	39.7545	15.8241		O23	mmu-miR-590-5p			#DIV/0!	#DIV/0!		#DIV/0!	#DIV/0!	#DIV/0!	#DIV/0!	#DIV/0!	#DIV/0!		mmu-miR-590-5p	#DIV/0!	#DIV/0!	#DIV/0!	#DIV/0!		#DIV/0!	#DIV/0!	#DIV/0!	#DIV/0!		#DIV/0!	#DIV/0!	#DIV/0!	#DIV/0!
mmu-miR-592	31.81	30.7559	31.2829	5.39129		O24	mmu-miR-592	29.8685	30.0806	29.9745	6.04416		O24	mmu-miR-592	29.5141	29.3675	29.4408	5.32787		-0.063415	0.652872	-0.716287	-0.652872	0.063415	0.716287		mmu-miR-592	1.04494	0.0742759	0.636013	0.135392		1.64295	0.0536887	1.57229	0.135392		0.956996	0.0742759	0.608662	0.0536887
mmu-miR-598			#DIV/0!	#DIV/0!		P1	mmu-miR-598			#DIV/0!	#DIV/0!		P1	mmu-miR-598			#DIV/0!	#DIV/0!		#DIV/0!	#DIV/0!	#DIV/0!	#DIV/0!	#DIV/0!	#DIV/0!		mmu-miR-598	#DIV/0!	#DIV/0!	#DIV/0!	#DIV/0!		#DIV/0!	#DIV/0!	#DIV/0!	#DIV/0!		#DIV/0!	#DIV/0!	#DIV/0!	#DIV/0!
mmu-miR-615-3p	31.2416	31.2568	31.2492	5.35752		P2	mmu-miR-615-3p	29.1733	29.6719	29.4226	5.4922		P2	mmu-miR-615-3p	29.746	30.4325	30.0893	5.97632		0.618802	0.134687	0.484115	-0.134687	-0.618802	-0.484115		mmu-miR-615-3p	0.651212	0.0775727	0.910867	0.0181377		0.714936	0.256687	1.09785	0.0181377		1.5356	0.0775727	1.39873	0.256687
mmu-miR-615-5p			#DIV/0!	#DIV/0!		P3	mmu-miR-615-5p			#DIV/0!	#DIV/0!		P3	mmu-miR-615-5p	30.7553	30.4234	30.5893	6.47641		#DIV/0!	#DIV/0!	#DIV/0!	#DIV/0!	#DIV/0!	#DIV/0!		mmu-miR-615-5p	#DIV/0!	#DIV/0!	#DIV/0!	#DIV/0!		#DIV/0!	#DIV/0!	#DIV/0!	#DIV/0!		#DIV/0!	#DIV/0!	#DIV/0!	#DIV/0!
mmu-miR-652	31.0669	31.1207	31.0938	5.20211		P4	mmu-miR-652	29.935	29.4359	29.6854	5.75508		P4	mmu-miR-652	30.1875	30.1004	30.144	6.03103		0.828921	0.552978	0.275942	-0.552978	-0.828921	-0.275942		mmu-miR-652	0.56295	0.00289374	0.681612	0.0303184		0.825911	0.211967	1.46711	0.0303184		1.77636	0.00289374	1.21078	0.211967
mmu-miR-653	35.3059		35.3059	9.41424		P5	mmu-miR-653	38.9166	37.1669	38.0418	14.1114		P5	mmu-miR-653	37.6707		37.6707	13.5577		4.1435	4.69715	-0.553646	-4.69715	-4.1435	0.553646		mmu-miR-653	0.0565824	#DIV/0!	0.0385494	#DIV/0!		1.46779	#DIV/0!	25.9408	#DIV/0!		17.6733	#DIV/0!	0.681296	#DIV/0!
mmu-miR-654-3p	33.4896	33.3728	33.4312	7.53956		P6	mmu-miR-654-3p	31.7384	30.693	31.2157	7.28536		P6	mmu-miR-654-3p	31.1784	30.937	31.0577	6.94472		-0.594839	-0.254202	-0.340637	0.254202	0.594839	0.340637		mmu-miR-654-3p	1.5103	0.00317607	1.19268	0.0520017		1.26632	0.796039	0.838451	0.0520017		0.662118	0.00317607	0.789693	0.796039
mmu-miR-654-5p	34.3622	35.2594	34.8108	8.91911		P7	mmu-miR-654-5p	32.1801	32.3003	32.2402	8.30982		P7	mmu-miR-654-5p	34.6857	34.5487	34.6172	10.5043		1.5852	-0.609283	2.19449	0.609283	-1.5852	-2.19449		mmu-miR-654-5p	0.333278	0.711293	1.5255	0.0296317		0.218471	0.00146677	0.655523	0.0296317		3.0005	0.711293	4.57726	0.00146677
mmu-miR-665	30.2788	29.971	30.1249	4.23324		P8	mmu-miR-665	28.3373	28.4972	28.4172	4.48689		P8	mmu-miR-665	29.8749	29.3849	29.6299	5.51699		1.28375	0.253652	1.0301	-0.253652	-1.28375	-1.0301		mmu-miR-665	0.410725	0.229239	0.83877	0.010158		0.489675	0.0423153	1.19222	0.010158		2.43472	0.229239	2.04217	0.0423153
mmu-miR-666-3p	33.04	33.5842	33.3121	7.42042		P9	mmu-miR-666-3p	31.2948	31.1244	31.2096	7.27924		P9	mmu-miR-666-3p	31.503	31.5811	31.542	7.4291		0.00867483	-0.141183	0.149858	0.141183	-0.00867483	-0.149858		mmu-miR-666-3p	0.994005	0.0232783	1.10281	0.0178995		0.901339	0.0711454	0.906775	0.0178995		1.00603	0.0232783	1.10946	0.0711454
mmu-miR-666-5p	30.7857	30.1471	30.4664	4.5747		P10	mmu-miR-666-5p	28.786	28.8016	28.7938	4.86345		P10	mmu-miR-666-5p	29.6312	29.8624	29.7468	5.63391		1.05921	0.288753	0.770453	-0.288753	-1.05921	-0.770453		mmu-miR-666-5p	0.479896	0.168248	0.818609	0.0345861		0.586233	0.0144609	1.22158	0.0345861		2.08378	0.168248	1.70581	0.0144609
mmu-miR-667	28.5148	28.1612	28.338	2.44631		P11	mmu-miR-667	26.6624	27.035	26.8487	2.91835		P11	mmu-miR-667	28.1509	28.2731	28.212	4.0991		1.65279	0.47204	1.18075	-0.47204	-1.65279	-1.18075		mmu-miR-667	0.318024	0.57015	0.720945	0.0284743		0.441121	0.0200598	1.38707	0.0284743		3.14442	0.57015	2.26695	0.0200598
mmu-miR-668	30.9093	30.7949	30.8521	4.96041		P12	mmu-miR-668	29.2118	29.4042	29.308	5.37764		P12	mmu-miR-668	30.2765	30.39	30.3332	6.2203		1.2599	0.417232	0.842666	-0.417232	-1.2599	-0.842666		mmu-miR-668	0.417574	0.0232806	0.74886	0.00521111		0.557612	0.0116574	1.33536	0.00521111		2.39479	0.0232806	1.79336	0.0116574
mmu-miR-669a	30.8188	30.6867	30.7528	4.86111		P13	mmu-miR-669a	30.9806	30.5652	30.7729	6.84254		P13	mmu-miR-669a	27.8251	27.7419	27.7835	3.67057		-1.19054	1.98143	-3.17197	-1.98143	1.19054	3.17197		mmu-miR-669a	2.28238	0.000690051	0.253238	0.934832		9.01279	0.00498314	3.94886	0.934832		0.438139	0.000690051	0.110953	0.00498314
mmu-miR-669b	31.4274	31.5857	31.5065	5.61484		P14	mmu-miR-669b	29.6424	29.9865	29.8144	5.88405		P14	mmu-miR-669b	28.3281	28.2746	28.3014	4.18843		-1.42641	0.26921	-1.69562	-0.26921	1.42641	1.69562		mmu-miR-669b	2.68778	0.000678738	0.829774	0.0122959		3.23917	0.0129845	1.20515	0.0122959		0.372055	0.000678738	0.308721	0.0129845
mmu-miR-669c	27.3478	27.1795	27.2637	1.372		P15	mmu-miR-669c	24.9593	25.016	24.9877	1.0573		P15	mmu-miR-669c	25.98		25.98	1.86702		0.495025	-0.314699	0.809723	0.314699	-0.495025	-0.809723		mmu-miR-669c	0.709549	#DIV/0!	1.24375	0.00151748		0.570491	#DIV/0!	0.804019	0.00151748		1.40935	#DIV/0!	1.75288	#DIV/0!
mmu-miR-669d	32.192	32.0634	32.1277	6.23605		P16	mmu-miR-669d	32.1551	32.1352	32.1451	8.21478		P16	mmu-miR-669d	28.0172	28.3411	28.1792	4.06623		-2.16982	1.97873	-4.14855	-1.97873	2.16982	4.14855		mmu-miR-669d	4.49966	0.00194095	0.253712	0.813805		17.7353	0.0016691	3.94147	0.813805		0.222239	0.00194095	0.0563848	0.0016691
mmu-miR-669e	29.3854	29.2613	29.3233	3.43167		P17	mmu-miR-669e	29.886	30.2347	30.0604	6.13003		P17	mmu-miR-669e	27.3484	27.5536	27.451	3.33809		-0.0935826	2.69836	-2.79194	-2.69836	0.0935826	2.79194		mmu-miR-669e	1.06702	0.00407385	0.154068	0.057639		6.92563	0.0059562	6.49065	0.057639		0.937193	0.00407385	0.144391	0.0059562
mmu-miR-669f	35.9768	32.8571	34.417	8.5253		P18	mmu-miR-669f	30.2342	30.7084	30.4713	6.54095		P18	mmu-miR-669f	29.8368	30.3207	30.0787	5.96581		-2.55948	-1.98434	-0.575142	1.98434	2.55948	0.575142		mmu-miR-669f	5.89497	0.110815	3.95682	0.129543		1.48982	0.366145	0.252728	0.129543		0.169636	0.110815	0.67122	0.366145
mmu-miR-669g	37.7885	37.8301	37.8093	11.9177		P19	mmu-miR-669g	36.5273	35.4306	35.979	12.0486		P19	mmu-miR-669g	36.2581		36.2581	12.1452		0.227545	0.130944	0.0966013	-0.130944	-0.227545	-0.0966013		mmu-miR-669g	0.854087	#DIV/0!	0.913234	0.0793285		0.935234	#DIV/0!	1.09501	0.0793285		1.17084	#DIV/0!	1.06925	#DIV/0!
mmu-miR-669h-3p	30.244	30.1531	30.1986	4.30692		P20	mmu-miR-669h-3p	27.2279	27.3451	27.2865	3.35612		P20	mmu-miR-669h-3p	29.1998	29.2575	29.2287	5.11576		0.808835	-0.950801	1.75964	0.950801	-0.808835	-1.75964		mmu-miR-669h-3p	0.570843	0.00306644	1.93295	0.000647656		0.295323	0.0011286	0.517345	0.000647656		1.7518	0.00306644	3.38613	0.0011286
Mouse U6 snRNA	26.4397	26.3809	26.4103			P21	Mouse U6 snRNA	23.8199	23.8211	23.8205			P21	Mouse U6 snRNA	23.6121	23.7301	23.6711
RNU43 snoRNA		27.5428	27.5428			P22	RNU43 snoRNA	26.5325	26.5767	26.5546			P22	RNU43 snoRNA	26.9974	27.0784	27.0379
Hm/Ms/Rt U1 snRNA	23.711	23.7328	23.7219			P23	Hm/Ms/Rt U1 snRNA	21.4355	21.3965	21.416			P23	Hm/Ms/Rt U1 snRNA	21.5877	21.6721	21.6299
NTC control			#DIV/0!			P24	NTC control			#DIV/0!			P24	NTC control			#DIV/0!

## Sheet: Sheet2
	Flag values		Ct values below 10 or above 32					Flag values		Ct values below 10 or above 32																			Flag values
4번 Test Sample	ESC			Ref Avge.	26.155		5번 Test Sample	NSC			Ref Avge.	24.0665		2번 Control Sample	MEF					Ref Avge.	25.0244								Control: ESC							Control: NSC					Control: MEF
		Copy/paste Ct data below	Copy/paste Ct data below																			ESC vs MEF	ESC vs NSC	NSC vs MEF	NSC vs ESC	MEF vs ESC	MEF vs NSC			MEF		NSC			MEF		ESC			ESC		NSC
Well	MicroRNA	Ct plate #1	Ct plate #2	Average Ct value	dCt		Well	MicroRNA	Ct plate #1	Ct plate #2	Average Ct value	dCt		Well	MicroRNA	Ct plate #1	Ct plate #2	Average Ct value	dCt			ddCt	ddCt	ddCt	ddCt	ddCt	ddCt		Fold Difference	Fold Difference	p value	Fold Difference	p value		Fold Difference	p value	Fold Difference	p value		Fold Difference	p value	Fold Difference	p value
A1	mmu-miR-669h-5p	33.224	33.4886	33.3563	7.20127		A1	mmu-miR-669h-5p	33.6594	31.2442	32.4518	8.38523		A1	mmu-miR-669h-5p	31.8728	34.1508	33.0118	7.9874			0.786131	1.18396	-0.397831	-1.18396	-0.786131	0.397831		mmu-miR-669h-5p	0.579897	0.79218	0.440141	0.53413		1.31753	0.767964	2.272	0.53413		1.72444	0.79218	0.758999	0.767964
A2	mmu-miR-669i	32.706	33.9685	33.3373	7.18224		A2	mmu-miR-669i	29.3611	29.5527	29.4569	5.39034		A2	mmu-miR-669i	32.5054	32.9827	32.744	7.71967			0.537432	-1.7919	2.32933	1.7919	-0.537432	-2.32933		mmu-miR-669i	0.688996	0.47208	3.4627	0.0260196		0.198977	0.00606362	0.288792	0.0260196		1.45139	0.47208	5.02571	0.00606362
A3	mmu-miR-669j	34.352	33.4945	33.9232	7.76819		A3	mmu-miR-669j	31.9415	31.5032	31.7223	7.65578		A3	mmu-miR-669j	33.0557	33.6286	33.3421	8.31774			0.549544	-0.112414	0.661958	0.112414	-0.549544	-0.661958		mmu-miR-669j	0.683236	0.376791	1.08104	0.0446822		0.63202	0.0461753	0.925039	0.0446822		1.46362	0.376791	1.58223	0.0461753
A4	mmu-miR-669k	33.2976	33.4698	33.3837	7.22868		A4	mmu-miR-669k	32.1087	32.1477	32.1282	8.06165		A4	mmu-miR-669k	33.1505	33.4252	33.2878	8.26346			1.03478	0.832969	0.201812	-0.832969	-1.03478	-0.201812		mmu-miR-669k	0.48809	0.614214	0.561373	0.00491089		0.869458	0.0140107	1.78135	0.00491089		2.0488	0.614214	1.15014	0.0140107
A5	mmu-miR-669l	31.0511	30.9708	31.011	4.85594		A5	mmu-miR-669l	31.7743	31.5505	31.6624	7.59584		A5	mmu-miR-669l	28.5112	28.6099	28.5605	3.53616			-1.31978	2.7399	-4.05968	-2.7399	1.31978	4.05968		mmu-miR-669l	2.49627	0.000673903	0.149695	0.0317268		16.6757	0.00155124	6.68026	0.0317268		0.400597	0.000673903	0.0599673	0.00155124
A6	mmu-miR-669m	38.7791	38.5544	38.6668	12.5117		A6	mmu-miR-669m	34.862	34.1826	34.5223	10.4558		A6	mmu-miR-669m	34.4851		34.4851	9.46072			-3.051	-2.05595	-0.995054	2.05595	3.051	0.995054		mmu-miR-669m	8.28786	#DIV/0!	4.15816	0.00737033		1.99316	#DIV/0!	0.240491	0.00737033		0.120658	#DIV/0!	0.501717	#DIV/0!
A7	mmu-miR-669n	27.6287	27.7596	27.6942	1.53912		A7	mmu-miR-669n	25.4056	25.7194	25.5625	1.49595		A7	mmu-miR-669n	26.478	26.4852	26.4816	1.45719			-0.0819338	-0.0431733	-0.0387605	0.0431733	0.0819338	0.0387605		mmu-miR-669n	1.05844	0.00291102	1.03038	0.00630133		1.02723	0.0279449	0.970518	0.00630133		0.94479	0.00291102	0.973491	0.0279449
A8	mmu-miR-669o	30.6997	30.2524	30.476	4.32101		A8	mmu-miR-669o	31.2558	31.1084	31.1821	7.11556		A8	mmu-miR-669o	28.2021	28.3424	28.2722	3.24787			-1.07314	2.79455	-3.8677	-2.79455	1.07314	3.8677		mmu-miR-669o	2.10401	0.0111242	0.14413	0.095554		14.598	0.00121949	6.93816	0.095554		0.475282	0.0111242	0.0685026	0.00121949
A9	mmu-miR-670	35.924	33.3201	34.6221	8.46705		A9	mmu-miR-670	31.8905	31.8864	31.8885	7.82191		A9	mmu-miR-670	34.4368	38.0461	36.2414	11.217			2.75	-0.645135	3.39514	0.645135	-2.75	-3.39514		mmu-miR-670	0.148651	0.542458	1.56389	0.170598		0.0950521	0.137342	0.639433	0.170598		6.72718	0.542458	10.5205	0.137342
A10	mmu-miR-671-3p	27.9601	28.0968	28.0284	1.87339		A10	mmu-miR-671-3p	25.5728	25.8462	25.7095	1.64297		A10	mmu-miR-671-3p	27.4945	28.9157	28.2051	3.18073			1.30734	-0.230422	1.53776	0.230422	-1.30734	-1.53776		mmu-miR-671-3p	0.404066	0.82761	1.17318	0.00431597		0.34442	0.0747711	0.852385	0.00431597		2.47484	0.82761	2.90343	0.0747711
A11	mmu-miR-671-5p	31.612	31.6417	31.6269	5.47183		A11	mmu-miR-671-5p	29.2159	29.5679	29.3919	5.32531		A11	mmu-miR-671-5p	33.0399	30.6034	31.8216	6.79726			1.32544	-0.146516	1.47195	0.146516	-1.32544	-1.47195		mmu-miR-671-5p	0.399029	0.887666	1.10689	0.0061878		0.360494	0.187094	0.90343	0.0061878		2.50609	0.887666	2.77397	0.187094
A12	mmu-miR-672	31.5649	31.8095	31.6872	5.53217		A12	mmu-miR-672	29.9575	30.0583	30.0079	5.94133		A12	mmu-miR-672	33.007	31.8508	32.4289	7.40448			1.87232	0.409161	1.46316	-0.409161	-1.87232	-1.46316		mmu-miR-672	0.273134	0.336199	0.753061	0.00614446		0.362698	0.0529318	1.32791	0.00614446		3.66121	0.336199	2.75711	0.0529318
A13	mmu-miR-673-3p	31.479	31.5755	31.5272	5.37222		A13	mmu-miR-673-3p	29.7434	29.472	29.6077	5.54117		A13	mmu-miR-673-3p	30.1173	30.1838	30.1506	5.12617			-0.246045	0.168948	-0.414993	-0.168948	0.246045	0.414993		mmu-miR-673-3p	1.18595	0.00180836	0.889491	0.00558539		1.33329	0.0603471	1.12424	0.00558539		0.843205	0.00180836	0.750023	0.0603471
A14	mmu-miR-673-5p	29.8706	29.8661	29.8684	3.71332		A14	mmu-miR-673-5p	28.1934	28.2218	28.2076	4.14103		A14	mmu-miR-673-5p	30.1473	30.1303	30.1388	5.11441			1.40109	0.427711	0.973379	-0.427711	-1.40109	-0.973379		mmu-miR-673-5p	0.378643	0.00105316	0.74344	7.49927e-05		0.509312	7.33235e-05	1.3451	7.49927e-05		2.64101	0.00105316	1.96343	7.33235e-05
A15	mmu-miR-674	32.6054	32.3435	32.4744	6.3194		A15	mmu-miR-674	30.7376	30.5998	30.6687	6.60217		A15	mmu-miR-674	32.351	31.7266	32.0388	7.01443			0.695022	0.282762	0.41226	-0.282762	-0.695022	-0.41226		mmu-miR-674	0.6177	0.327043	0.822016	0.00664943		0.751445	0.0503791	1.21652	0.00664943		1.61891	0.327043	1.33077	0.0503791
A16	mmu-miR-675-3p	33.187	34.2789	33.7329	7.5779		A16	mmu-miR-675-3p	32.6679	31.9522	32.3101	8.24354		A16	mmu-miR-675-3p	32.077	32.5521	32.3146	7.29018			-0.28772	0.665646	-0.953365	-0.665646	0.28772	0.953365		mmu-miR-675-3p	1.22071	0.140115	0.630406	0.16111		1.93638	0.99264	1.58628	0.16111		0.819196	0.140115	0.516426	0.99264
A17	mmu-miR-675-5p	31.3457	31.3923	31.369	5.21396		A17	mmu-miR-675-5p	29.3835	29.839	29.6112	5.54468		A17	mmu-miR-675-5p	31.2533	31.4883	31.3708	6.3464			1.13244	0.330721	0.801717	-0.330721	-1.13244	-0.801717		mmu-miR-675-5p	0.456144	0.989437	0.795139	0.0165421		0.573666	0.0205588	1.25764	0.0165421		2.19229	0.989437	1.74317	0.0205588
A18	mmu-miR-676	32.5013	31.5155	32.0084	5.85335		A18	mmu-miR-676	29.7304	29.9489	29.8397	5.77312		A18	mmu-miR-676	30.6007	30.9157	30.7582	5.73377			-0.119578	-0.0802322	-0.039346	0.0802322	0.119578	0.039346		mmu-miR-676	1.08642	0.136976	1.05719	0.0501549		1.02765	0.0409064	0.945905	0.0501549		0.920457	0.136976	0.973096	0.0409064
A19	mmu-miR-677	26.596	26.7658	26.6809	0.525862		A19	mmu-miR-677	24.4113	24.4018	24.4065	0.339995		A19	mmu-miR-677	24.8703	25.0631	24.9667	-0.0576818			-0.583544	-0.185867	-0.397677	0.185867	0.583544	0.397677		mmu-miR-677	1.49853	0.00556594	1.1375	0.00139446		1.31739	0.0284134	0.879121	0.00139446		0.667322	0.00556594	0.75908	0.0284134
A20	mmu-miR-678	29.9193	29.7125	29.8159	3.66087		A20	mmu-miR-678	27.6633	27.413	27.5382	3.47161		A20	mmu-miR-678	29.8307	29.9672	29.8989	4.87454			1.21368	-0.189258	1.40293	0.189258	-1.21368	-1.40293		mmu-miR-678	0.431169	0.571867	1.14018	0.00504299		0.378159	0.00362617	0.877057	0.00504299		2.31928	0.571867	2.64439	0.00362617
A21	mmu-miR-679	35.128	33.5252	34.3266	8.17159		A21	mmu-miR-679	31.8991	32.7539	32.3265	8.25999		A21	mmu-miR-679	32.5796	33.1752	32.8774	7.85299			-0.318604	0.0883955	-0.407	-0.0883955	0.318604	0.407		mmu-miR-679	1.24712	0.232131	0.940568	0.15857		1.32593	0.401175	1.06319	0.15857		0.801845	0.232131	0.75419	0.401175
A22	mmu-miR-680	31.9995	32.5593	32.2794	6.12433		A22	mmu-miR-680	30.3151	30.3423	30.3287	6.26215		A22	mmu-miR-680	32.4677	32.2127	32.3402	7.31579			1.19146	0.137824	1.05364	-0.137824	-1.19146	-1.05364		mmu-miR-680	0.437859	0.861533	0.908889	0.0200187		0.481752	0.00403743	1.10024	0.0200187		2.28384	0.861533	2.07576	0.00403743
A23	mmu-miR-681	29.8692	30.2136	30.0414	3.88637		A23	mmu-miR-681	28.4164	28.458	28.4372	4.37067		A23	mmu-miR-681	31.5513	31.8054	31.6783	6.65393			2.76756	0.484296	2.28326	-0.484296	-2.76756	-2.28326		mmu-miR-681	0.146853	0.0166628	0.714846	0.0114878		0.205433	0.00157391	1.3989	0.0114878		6.80954	0.0166628	4.86777	0.00157391
A24	mmu-miR-682	27.3265	27.3699	27.3482	1.19316		A24	mmu-miR-682	27.0724	27.0004	27.0364	2.96986		A24	mmu-miR-682	28.1765	28.4606	28.3186	3.29417			2.10101	1.7767	0.324314	-1.7767	-2.10101	-0.324314		mmu-miR-682	0.233094	0.0212278	0.29185	0.01769		0.798678	0.012807	3.42641	0.01769		4.29011	0.0212278	1.25207	0.012807
B1	mmu-miR-683	31.4389	31.3553	31.3971	5.24206		B1	mmu-miR-683	30.0101	30.185	30.0975	6.031		B1	mmu-miR-683	32.2975	33.2131	32.7553	7.73093			2.48886	0.788934	1.69993	-0.788934	-2.48886	-1.69993		mmu-miR-683	0.178147	0.0979928	0.578772	0.00551151		0.307801	0.0293986	1.7278	0.00551151		5.61335	0.0979928	3.24885	0.0293986
B2	mmu-miR-684	29.3045	29.8704	29.5875	3.43244		B2	mmu-miR-684	29.7162	29.3041	29.5102	5.44363		B2	mmu-miR-684	30.1249	30.303	30.214	5.18959			1.75715	2.01118	-0.254036	-2.01118	-1.75715	0.254036		mmu-miR-684	0.295833	0.169051	0.24807	0.845694		1.19254	0.0884234	4.03112	0.845694		3.38029	0.169051	0.838547	0.0884234
B3	mmu-miR-685	27.8564	27.9523	27.9044	1.74934		B3	mmu-miR-685	25.9434	25.8819	25.9126	1.84609		B3	mmu-miR-685	25.5931	25.5759	25.5845	0.56015			-1.18919	0.0967573	-1.28594	-0.0967573	1.18919	1.28594		mmu-miR-685	2.28024	0.000441131	0.935132	0.000817232		2.43841	0.00932272	1.06937	0.000817232		0.43855	0.000441131	0.410103	0.00932272
B4	mmu-miR-686	30.7457	31.001	30.8734	4.71835		B4	mmu-miR-686	29.2907	29.6097	29.4502	5.38365		B4	mmu-miR-686	30.1151	31.9401	31.0276	6.00323			1.28488	0.665296	0.619587	-0.665296	-1.28488	-0.619587		mmu-miR-686	0.410404	0.882453	0.630559	0.0199853		0.650857	0.230699	1.58589	0.0199853		2.43662	0.882453	1.53644	0.230699
B5	mmu-miR-687	32.697	33.4047	33.0509	6.89584		B5	mmu-miR-687	30.7792	30.9766	30.8779	6.81131		B5	mmu-miR-687	33.7127	34.4932	34.103	9.0786			2.18276	-0.0845216	2.26728	0.0845216	-2.18276	-2.26728		mmu-miR-687	0.220254	0.183884	1.06034	0.027413		0.207721	0.0152226	0.943097	0.027413		4.54022	0.183884	4.81416	0.0152226
B6	mmu-miR-688	35.4659	36.2349	35.8504	9.6954		B6	mmu-miR-688	36.0724	35.6649	35.8686	11.8021		B6	mmu-miR-688	35.1425		35.1425	10.1181			0.42271	2.10669	-1.68398	-2.10669	-0.42271	1.68398		mmu-miR-688	0.746022	#DIV/0!	0.232178	0.970423		3.21314	#DIV/0!	4.30703	0.970423		1.34044	#DIV/0!	0.311222	#DIV/0!
B7	mmu-miR-689	38.0437	37.8515	37.9476	11.7926		B7	mmu-miR-689	34.8473	34.5031	34.6752	10.6086		B7	mmu-miR-689	38.0747	37.3201	37.6974	12.673			0.880416	-1.18394	2.06435	1.18394	-0.880416	-2.06435		mmu-miR-689	0.543211	0.586284	2.27196	0.00360942		0.239094	0.0183146	0.440149	0.00360942		1.84091	0.586284	4.18246	0.0183146
B8	mmu-miR-690	23.9576	24.0007	23.9791	-2.17591		B8	mmu-miR-690	20.6105	20.7779	20.6942	-3.37234		B8	mmu-miR-690	22.2559	22.3369	22.2964	-2.728			-0.552087	-1.19643	0.644343	1.19643	0.552087	-0.644343		mmu-miR-690	1.46621	0.00074294	2.29172	0.000691878		0.639784	0.0033536	0.436354	0.000691878		0.682033	0.00074294	1.56303	0.0033536
B9	mmu-miR-691	32.1348	32.6184	32.3766	6.22153		B9	mmu-miR-691	31.8462	31.0266	31.4364	7.3699		B9	mmu-miR-691	29.6524	31.566	30.6092	5.58479			-0.636748	1.14836	-1.78511	-1.14836	0.636748	1.78511		mmu-miR-691	1.55482	0.215197	0.451137	0.186839		3.44645	0.510072	2.21662	0.186839		0.643161	0.215197	0.290154	0.510072
B10	mmu-miR-692	25.2008	25.2459	25.2233	-0.931719		B10	mmu-miR-692	25.0645	28.1145	26.5895	2.52293		B10	mmu-miR-692	26.9322	27.0993	27.0158	1.99138			2.9231	3.45465	-0.531547	-3.45465	-2.9231	0.531547		mmu-miR-692	0.131844	0.00232402	0.0912111	0.464915		1.44548	0.806371	10.9636	0.464915		7.58474	0.00232402	0.691812	0.806371
B11	mmu-miR-693-3p	35.417	35.0663	35.2417	9.08663		B11	mmu-miR-693-3p	33.297	32.9475	33.1223	9.05572		B11	mmu-miR-693-3p	33.885	35.6016	34.7433	9.71889			0.632261	-0.0309081	0.663169	0.0309081	-0.632261	-0.663169		mmu-miR-693-3p	0.645165	0.626789	1.02165	0.0133719		0.63149	0.205444	0.978804	0.0133719		1.54999	0.626789	1.58356	0.205444
B12	mmu-miR-693-5p	38.9036	38.4269	38.6652	12.5102		B12	mmu-miR-693-5p	34.6394	34.622	34.6307	10.5642		B12	mmu-miR-693-5p	40.0661	39.2013	39.6337	14.6093			2.09909	-1.94604	4.04512	1.94604	-2.09909	-4.04512		mmu-miR-693-5p	0.233406	0.188856	3.85314	0.00347651		0.0605755	0.00739035	0.259528	0.00347651		4.28438	0.188856	16.5083	0.00739035
B13	mmu-miR-694	33.6287	34.0773	33.853	7.69799		B13	mmu-miR-694	33.3759	33.7239	33.5499	9.48335		B13	mmu-miR-694	32.7242	32.9953	32.8598	7.83537			0.137378	1.78536	-1.64798	-1.78536	-0.137378	1.64798		mmu-miR-694	0.90917	0.0631155	0.290104	0.397422		3.13394	0.0887467	3.44704	0.397422		1.0999	0.0631155	0.319087	0.0887467
B14	mmu-miR-695	33.417	35.3767	34.3969	8.24183		B14	mmu-miR-695	33.4886	34.3578	33.9232	9.85665		B14	mmu-miR-695	34.5427	32.6	33.5713	8.54695			0.305122	1.61483	-1.30971	-1.61483	-0.305122	1.30971		mmu-miR-695	0.809374	0.610365	0.326504	0.701773		2.47891	0.772336	3.06275	0.701773		1.23552	0.610365	0.403403	0.772336
B15	mmu-miR-696	28.4338	28.2367	28.3352	2.18022		B15	mmu-miR-696	27.8805	27.7701	27.8253	3.75875		B15	mmu-miR-696	28.9479	28.9635	28.9557	3.93133			1.75111	1.57853	0.17258	-1.57853	-1.75111	-0.17258		mmu-miR-696	0.297072	0.0244683	0.334822	0.0457492		0.887255	0.00242611	2.98666	0.0457492		3.36619	0.0244683	1.12707	0.00242611
B16	mmu-miR-697	33.2658	33.5547	33.4103	7.25523		B16	mmu-miR-697	30.8773	31.5493	31.2133	7.14675		B16	mmu-miR-697	32.4624	32.3123	32.3874	7.363			0.107774	-0.108479	0.216253	0.108479	-0.107774	-0.216253		mmu-miR-697	0.928019	0.0243983	1.07809	0.0266122		0.860798	0.07628	0.927566	0.0266122		1.07756	0.0243983	1.16171	0.07628
B17	mmu-miR-698	32.9699	34.0983	33.5341	7.3791		B17	mmu-miR-698	31.0363	30.7733	30.9048	6.83827		B17	mmu-miR-698	32.1916	31.9463	32.069	7.04459			-0.33451	-0.540828	0.206318	0.540828	0.33451	-0.206318		mmu-miR-698	1.26095	0.126489	1.45481	0.0452742		0.866747	0.0230325	0.687376	0.0452742		0.793053	0.126489	1.15374	0.0230325
B18	mmu-miR-700	31.4486	30.9488	31.1987	5.04368		B18	mmu-miR-700	28.7164	29.971	29.3437	5.27715		B18	mmu-miR-700	31.5942	30.8414	31.2178	6.19343			1.14975	0.23347	0.91628	-0.23347	-1.14975	-0.91628		mmu-miR-700	0.450703	0.970116	0.850587	0.110885		0.529874	0.124527	1.17566	0.110885		2.21875	0.970116	1.88724	0.124527
B19	mmu-miR-701	36.7946	36.5838	36.6892	10.5342		B19	mmu-miR-701	32.9736	32.7427	32.8582	8.79161		B19	mmu-miR-701	35.1825	35.9519	35.5672	10.5428			0.00867055	-1.74256	1.75123	1.74256	-0.00867055	-1.75123		mmu-miR-701	0.994008	0.106566	3.34627	0.00166124		0.297049	0.021283	0.29884	0.00166124		1.00603	0.106566	3.36645	0.021283
B20	mmu-miR-702	29.6762	29.566	29.6211	3.46608		B20	mmu-miR-702	27.1039	27.1043	27.1041	3.03753		B20	mmu-miR-702	28.0935	28.456	28.2748	3.25038			-0.215699	-0.428541	0.212842	0.428541	0.215699	-0.212842		mmu-miR-702	1.16127	0.0192258	1.34587	0.000479323		0.862836	0.0231356	0.743013	0.000479323		0.861129	0.0192258	1.15897	0.0231356
B21	mmu-miR-703	27.8183	28.2268	28.0226	1.86753		B21	mmu-miR-703	28.1401	27.7031	27.9216	3.85506		B21	mmu-miR-703	28.6581	28.4443	28.5512	3.52682			1.65929	1.98753	-0.328244	-1.98753	-1.65929	0.328244		mmu-miR-703	0.316595	0.148815	0.25217	0.767817		1.25548	0.12241	3.96558	0.767817		3.1586	0.148815	0.796506	0.12241
B22	mmu-miR-704	32.8705	32.3386	32.6046	6.44953		B22	mmu-miR-704	32.2401	30.3984	31.3193	7.25271		B22	mmu-miR-704	31.3436	32.5895	31.9666	6.94218			0.492653	0.803179	-0.310527	-0.803179	-0.492653	0.310527		mmu-miR-704	0.710717	0.445664	0.573085	0.311943		1.24016	0.619309	1.74494	0.311943		1.40703	0.445664	0.806347	0.619309
B23	mmu-miR-705	27.091	27.1678	27.1294	0.974373		B23	mmu-miR-705	25.5953	25.5923	25.5938	1.52724		B23	mmu-miR-705	26.6345	26.7232	26.6788	1.65443			0.680061	0.552867	0.127194	-0.552867	-0.680061	-0.127194		mmu-miR-705	0.624139	0.0165205	0.681664	0.000624563		0.915611	0.0016686	1.467	0.000624563		1.60221	0.0165205	1.09217	0.0016686
B24	mmu-miR-706	22.6156	22.7145	22.665	-3.48999		B24	mmu-miR-706	21.0283	21.1134	21.0708	-2.9957		B24	mmu-miR-706	22.5058	22.6379	22.5719	-2.45251			1.03747	0.494284	0.54319	-0.494284	-1.03747	-0.54319		mmu-miR-706	0.487179	0.376104	0.709914	0.00166944		0.686252	0.00272919	1.40862	0.00166944		2.05263	0.376104	1.45719	0.00272919
C1	mmu-miR-707	35.8729	35.4886	35.6808	9.52577		C1	mmu-miR-707	32.3513	32.4868	32.4191	8.35253		C1	mmu-miR-707	33.8303	37.251	35.5406	10.5163			0.990492	-1.17323	2.16372	1.17323	-0.990492	-2.16372		mmu-miR-707	0.503306	0.942513	2.25516	0.00387908		0.223179	0.209766	0.443427	0.00387908		1.98686	0.942513	4.4807	0.209766
C2	mmu-miR-708	29.0049	28.7614	28.8831	2.72809		C2	mmu-miR-708	29.3029	29.0902	29.1966	5.13002		C2	mmu-miR-708	29.1477	29.984	29.5658	4.54146			1.81338	2.40193	-0.588553	-2.40193	-1.81338	0.588553		mmu-miR-708	0.284524	0.257521	0.189212	0.192094		1.50374	0.482277	5.28509	0.192094		3.51464	0.257521	0.66501	0.482277
C3	mmu-miR-709	23.002	23.0493	23.0257	-3.12936		C3	mmu-miR-709	21.2766	21.2492	21.2629	-2.80362		C3	mmu-miR-709	22.8555	22.8275	22.8415	-2.18289			0.946476	0.325738	0.620738	-0.325738	-0.946476	-0.620738		mmu-miR-709	0.518898	0.0215456	0.79789	0.000240736		0.650338	0.000153587	1.25331	0.000240736		1.92716	0.0215456	1.53766	0.000153587
C4	mmu-miR-710	32.8938	33.3724	33.1331	6.97807		C4	mmu-miR-710	31.7826	31.5041	31.6434	7.57681		C4	mmu-miR-710	31.0248	31.2857	31.1552	6.13085			-0.847222	0.598745	-1.44597	-0.598745	0.847222	1.44597		mmu-miR-710	1.79903	0.0184596	0.660328	0.032842		2.72445	0.124814	1.5144	0.032842		0.555854	0.0184596	0.367046	0.124814
C5	mmu-miR-711	35.7549	37.1876	36.4713	10.3162		C5	mmu-miR-711	33.6003	33.7963	33.6983	9.63173		C5	mmu-miR-711	35.7629	35.6844	35.7236	10.6993			0.38302	-0.684512	1.06753	0.684512	-0.38302	-1.06753		mmu-miR-711	0.766831	0.406789	1.60716	0.0617543		0.477134	0.00270456	0.622216	0.0617543		1.30407	0.406789	2.09585	0.00270456
C6	mmu-miR-712	25.4248	25.3944	25.4096	-0.74544		C6	mmu-miR-712	24.0869	24.0499	24.0684	0.00182424		C6	mmu-miR-712	25.203	25.8881	25.5456	0.521201			1.26664	0.747265	0.519377	-0.747265	-1.26664	-0.519377		mmu-miR-712	0.415626	0.729982	0.595732	0.000317811		0.697673	0.0499289	1.67861	0.000317811		2.40601	0.729982	1.43334	0.0499289
C7	mmu-miR-713	29.1248	29.0083	29.0665	2.9115		C7	mmu-miR-713	27.5741	27.5452	27.5597	3.49312		C7	mmu-miR-713	28.6768	28.8272	28.752	3.72761			0.81611	0.581627	0.234483	-0.581627	-0.81611	-0.234483		mmu-miR-713	0.567972	0.0805633	0.66821	0.00158374		0.84999	0.00409768	1.49654	0.00158374		1.76065	0.0805633	1.17648	0.00409768
C8	mmu-miR-714	25.8791	26.3253	26.1022	-0.0528285		C8	mmu-miR-714	24.5753	24.6526	24.614	0.547406		C8	mmu-miR-714	25.2092	25.1796	25.1944	0.169986			0.222814	0.600235	-0.37742	-0.600235	-0.222814	0.37742		mmu-miR-714	0.856892	0.0556457	0.659647	0.0223747		1.29902	0.00505324	1.51596	0.0223747		1.16701	0.0556457	0.769813	0.00505324
C9	mmu-miR-715	26.6206	26.6284	26.6245	0.469461		C9	mmu-miR-715	24.4488	24.4798	24.4643	0.39777		C9	mmu-miR-715	26.4483	26.5529	26.5006	1.47621			1.00674	-0.0716916	1.07844	0.0716916	-1.00674	-1.07844		mmu-miR-715	0.497668	0.141858	1.05095	5.46838e-05		0.473542	0.000716227	0.951522	5.46838e-05		2.00937	0.141858	2.11174	0.000716227
C10	mmu-miR-717	38.7259	40.3968	39.5613	13.4063		C10	mmu-miR-717	37.5636	36.7716	37.1676	13.101		C10	mmu-miR-717	3.82928	39.1812	21.5052	-3.51915			-16.9255	-0.305259	-16.6202	0.305259	16.9255	16.6202		mmu-miR-717	124472	0.41489	1.23564	0.12238		100735	0.469149	0.809297	0.12238		8.03395e-06	0.41489	9.92707e-06	0.469149
C11	mmu-miR-718	24.6492	24.707	24.6781	-1.47692		C11	mmu-miR-718	24.2156	23.0683	23.642	-0.424577		C11	mmu-miR-718	26.5349	24.1769	25.3559	0.331536			1.80846	1.05234	0.756114	-1.05234	-1.80846	-0.756114		mmu-miR-718	0.285496	0.623506	0.482184	0.213019		0.592089	0.321219	2.0739	0.213019		3.50267	0.623506	1.68893	0.321219
C12	mmu-miR-719	39.2019	37.0935	38.1477	11.9927		C12	mmu-miR-719	34.9494	34.4533	34.7014	10.6348		C12	mmu-miR-719	34.2888	33.8467	34.0677	9.04337			-2.9493	-1.35786	-1.59144	1.35786	2.9493	1.59144		mmu-miR-719	7.72376	0.0631613	2.56305	0.0861691		3.0135	0.196779	0.39016	0.0861691		0.129471	0.0631613	0.33184	0.196779
C13	mmu-miR-720	24.6231	24.6969	24.66	-1.49506		C13	mmu-miR-720	22.3746	22.2253	22.2999	-1.76662		C13	mmu-miR-720	22.3457	22.6934	22.5195	-2.50484			-1.00979	-0.271562	-0.738224	0.271562	1.00979	0.738224		mmu-miR-720	2.01361	0.00682666	1.20711	0.00124231		1.66812	0.36561	0.828422	0.00124231		0.49662	0.00682666	0.599477	0.36561
C14	mmu-miR-721	32.5883	32.7686	32.6785	6.52343		C14	mmu-miR-721	30.5438	30.3263	30.4351	6.36853		C14	mmu-miR-721	32.2666	32.4324	32.3495	7.32511			0.801679	-0.154907	0.956586	0.154907	-0.801679	-0.956586		mmu-miR-721	0.573681	0.115157	1.11335	0.0039422		0.515275	0.00506244	0.89819	0.0039422		1.74313	0.115157	1.94071	0.00506244
C15	mmu-miR-741	35.6426		35.6426	9.48758		C15	mmu-miR-741	38.3652	36.8316	37.5984	13.5318		C15	mmu-miR-741	28.4603	28.6811	28.5707	3.54631			-5.94128	4.04424	-9.98551	-4.04424	5.94128	9.98551		mmu-miR-741	61.4473	#DIV/0!	0.0606127	#DIV/0!		1013.77	0.00728388	16.4982	#DIV/0!		0.0162741	#DIV/0!	0.000986418	0.00728388
C16	mmu-miR-742	33.3884	34.8115	34.1	7.94497		C16	mmu-miR-742	33.2531	33.2619	33.2575	9.19093		C16	mmu-miR-742	32.436	31.7835	32.1098	7.0854			-0.859567	1.24597	-2.10554	-1.24597	0.859567	2.10554		mmu-miR-742	1.81449	0.126094	0.421625	0.358051		4.30358	0.0721841	2.37178	0.358051		0.551118	0.126094	0.232365	0.0721841
C17	mmu-miR-743a	35.4506	34.764	35.1073	8.95232		C17	mmu-miR-743a	33.0218	33.8009	33.4114	9.34483		C17	mmu-miR-743a	28.131	28.0905	28.1108	3.08641			-5.8659	0.392516	-6.25842	-0.392516	5.8659	6.25842		mmu-miR-743a	58.3194	0.00240724	0.7618	0.0823213		76.5548	0.00537176	1.31268	0.0823213		0.0171469	0.00240724	0.0130625	0.00537176
C18	mmu-miR-743b-3p			#DIV/0!	#DIV/0!		C18	mmu-miR-743b-3p	35.158	40.0515	37.6048	13.5382		C18	mmu-miR-743b-3p	29.2143	29.3481	29.2812	4.25684			#DIV/0!	#DIV/0!	-9.28138	#DIV/0!	#DIV/0!	9.28138		mmu-miR-743b-3p	#DIV/0!	#DIV/0!	#DIV/0!	#DIV/0!		622.262	0.0766618	#DIV/0!	#DIV/0!		#DIV/0!	#DIV/0!	0.00160704	0.0766618
C19	mmu-miR-743b-5p	33.4312	35.1135	34.2724	8.11734		C19	mmu-miR-743b-5p	31.8301	32.119	31.9746	7.90802		C19	mmu-miR-743b-5p	31.3012	31.8643	31.5828	6.55838			-1.55896	-0.209324	-1.34964	0.209324	1.55896	1.34964		mmu-miR-743b-5p	2.94642	0.0937283	1.15615	0.114707		2.54848	0.341295	0.864942	0.114707		0.339395	0.0937283	0.39239	0.341295
C20	mmu-miR-744	30.3269	30.8107	30.5688	4.41376		C20	mmu-miR-744	27.942	27.9888	27.9654	3.89884		C20	mmu-miR-744	30.3441	30.5545	30.4493	5.42494			1.01118	-0.514916	1.52609	0.514916	-1.01118	-1.52609		mmu-miR-744	0.496141	0.694993	1.42891	0.00860083		0.347216	0.00187711	0.699834	0.00860083		2.01556	0.694993	2.88005	0.00187711
C21	mmu-miR-758	30.3925	30.6296	30.511	4.356		C21	mmu-miR-758	33.3918	32.799	33.0954	9.02888		C21	mmu-miR-758	32.6611	31.7366	32.1989	7.17448			2.81849	4.67289	-1.8544	-4.67289	-2.81849	1.8544		mmu-miR-758	0.141759	0.071484	0.0392032	0.014916		3.616	0.244132	25.5081	0.014916		7.05423	0.071484	0.276548	0.244132
C22	mmu-miR-759	37.9771	36.8701	37.4236	11.2686		C22	mmu-miR-759	37.2469	36.0105	36.6287	12.5622		C22	mmu-miR-759	35.7874	39.3283	37.5579	12.5335			1.2649	1.29359	-0.0286905	-1.29359	-1.2649	0.0286905		mmu-miR-759	0.416127	0.948889	0.407934	0.439189		1.02009	0.66935	2.45138	0.439189		2.40311	0.948889	0.98031	0.66935
C23	mmu-miR-760	32.3944	32.4419	32.4182	6.26313		C23	mmu-miR-760	30.4374	31.1726	30.805	6.73847		C23	mmu-miR-760	31.0234	30.4944	30.7589	5.73452			-0.52861	0.475338	-1.00395	-0.475338	0.52861	1.00395		mmu-miR-760	1.44254	0.0246648	0.719298	0.0483979		2.00548	0.928187	1.39024	0.0483979		0.693222	0.0246648	0.498634	0.928187
C24	mmu-miR-761	32.3208	32.5864	32.4536	6.29856		C24	mmu-miR-761	30.9933	30.7991	30.8962	6.82967		C24	mmu-miR-761	32.1116	31.1852	31.6484	6.62398			0.32542	0.531105	-0.205685	-0.531105	-0.32542	0.205685		mmu-miR-761	0.798066	0.236663	0.692024	0.0109783		1.15323	0.252937	1.44504	0.0109783		1.25303	0.236663	0.867127	0.252937
D1	mmu-miR-762	28.1323	28.1763	28.1543	1.99924		D1	mmu-miR-762	26.1626	26.1103	26.1364	2.06987		D1	mmu-miR-762	30.1638	29.4887	29.8262	4.80186			2.80262	0.0706268	2.73199	-0.0706268	-2.80262	-2.73199		mmu-miR-762	0.143327	0.0385852	0.952224	0.000286404		0.150518	0.00831571	1.05017	0.000286404		6.97706	0.0385852	6.64373	0.00831571
D2	mmu-miR-763	32.4116	32.9117	32.6616	6.50659		D2	mmu-miR-763	30.6574	30.6691	30.6632	6.59667		D2	mmu-miR-763	33.1454	32.279	32.7122	7.6878			1.18121	0.0900825	1.09113	-0.0900825	-1.18121	-1.09113		mmu-miR-763	0.44098	0.928695	0.939469	0.0153053		0.469393	0.0419143	1.06443	0.0153053		2.26768	0.928695	2.13041	0.0419143
D3	mmu-miR-764-3p	34.3384	34.0164	34.1774	8.02237		D3	mmu-miR-764-3p	32.2303	32.5399	32.3851	8.31855		D3	mmu-miR-764-3p	34.5946	33.6318	34.1132	9.08881			1.06644	0.29618	0.770257	-0.29618	-1.06644	-0.770257		mmu-miR-764-3p	0.477497	0.910911	0.814406	0.0151818		0.586313	0.0759995	1.22789	0.0151818		2.09425	0.910911	1.70557	0.0759995
D4	mmu-miR-764-5p		32.4522	32.4522	6.2972		D4	mmu-miR-764-5p	30.4952	31.1271	30.8112	6.74462		D4	mmu-miR-764-5p	32.1662	33.6411	32.9036	7.87925			1.58206	0.447424	1.13463	-0.447424	-1.58206	-1.13463		mmu-miR-764-5p	0.334005	#DIV/0!	0.733351	#DIV/0!		0.455451	0.120915	1.3636	#DIV/0!		2.99396	#DIV/0!	2.19563	0.120915
D5	mmu-miR-770-3p	27.7849	27.9547	27.8698	1.71478		D5	mmu-miR-770-3p	25.9324	25.9706	25.9515	1.88494		D5	mmu-miR-770-3p	27.7801	28.1895	27.9848	2.96045			1.24568	0.170168	1.07551	-0.170168	-1.24568	-1.07551		mmu-miR-770-3p	0.42171	0.655409	0.888739	0.00205034		0.474504	0.0100681	1.12519	0.00205034		2.3713	0.655409	2.10747	0.0100681
D6	mmu-miR-770-5p	31.9854	31.6086	31.797	5.64197		D6	mmu-miR-770-5p	29.2846	35.8067	32.5456	8.47908		D6	mmu-miR-770-5p	31.3488	30.7685	31.0586	6.03424			0.392271	2.83711	-2.44484	-2.83711	-0.392271	2.44484		mmu-miR-770-5p	0.761929	0.166396	0.139941	0.840029		5.44465	0.694218	7.14588	0.840029		1.31246	0.166396	0.183666	0.694218
D7	mmu-miR-802	36.5068		36.5068	10.3517		D7	mmu-miR-802	35.2385	36.0331	35.6358	11.5692		D7	mmu-miR-802	37.145	40.7737	38.9593	13.9349			3.5832	1.21748	2.36572	-1.21748	-3.5832	-2.36572		mmu-miR-802	0.0834352	#DIV/0!	0.430033	#DIV/0!		0.19402	0.215437	2.3254	#DIV/0!		11.9854	#DIV/0!	5.1541	0.215437
D8	mmu-miR-804	28.5702	28.6553	28.6127	2.45772		D8	mmu-miR-804	27.2768	27.3821	27.3295	3.26291		D8	mmu-miR-804	29.1879	29.2542	29.221	4.19666			1.73895	0.805194	0.933753	-0.805194	-1.73895	-0.933753		mmu-miR-804	0.299588	0.00777669	0.572285	0.00277368		0.523495	0.00108039	1.74738	0.00277368		3.33791	0.00777669	1.91024	0.00108039
D9	mmu-miR-805	24.4587	24.5516	24.5051	-1.64991		D9	mmu-miR-805	21.518	21.5633	21.5406	-2.52591		D9	mmu-miR-805	24.7531	24.5291	24.6411	-0.383259			1.26666	-0.875998	2.14265	0.875998	-1.26666	-2.14265		mmu-miR-805	0.415622	0.378604	1.83528	0.000303464		0.226463	0.00135576	0.544877	0.000303464		2.40603	0.378604	4.41573	0.00135576
D10	mmu-miR-871	33.029	33.1333	33.0812	6.92614		D10	mmu-miR-871	30.1778	29.8389	30.0084	5.94183		D10	mmu-miR-871	29.2692	29.3098	29.2895	4.26509			-2.66105	-0.984308	-1.67674	0.984308	2.66105	1.67674		mmu-miR-871	6.32492	0.000217811	1.97836	0.00331283		3.19704	0.0520004	0.505468	0.00331283		0.158105	0.000217811	0.312789	0.0520004
D11	mmu-miR-872	29.151	29.1678	29.1594	3.00435		D11	mmu-miR-872	26.3975	26.4179	26.4077	2.34115		D11	mmu-miR-872	28.2114	28.1167	28.164	3.13966			0.135317	-0.663194	0.798511	0.663194	-0.135317	-0.798511		mmu-miR-872	0.91047	0.00232937	1.58358	2.30982e-05		0.574942	0.000760576	0.631479	2.30982e-05		1.09833	0.00232937	1.7393	0.000760576
D12	mmu-miR-873	34.9077	34.921	34.9144	8.75935		D12	mmu-miR-873	31.6529	31.8266	31.7397	7.67319		D12	mmu-miR-873	34.2086	33.8825	34.0456	9.02117			0.261826	-1.08615	1.34798	1.08615	-0.261826	-1.34798		mmu-miR-873	0.834032	0.0334983	2.12307	0.000752442		0.392842	0.00635621	0.471016	0.000752442		1.199	0.0334983	2.54555	0.00635621
D13	mmu-miR-874	29.1091	29.2727	29.1909	3.03585		D13	mmu-miR-874	26.9698	27.2149	27.0923	3.02578		D13	mmu-miR-874	29.6584	29.3878	29.5231	4.49869			1.46283	-0.0100731	1.4729	0.0100731	-1.46283	-1.4729		mmu-miR-874	0.362781	0.17042	1.00701	0.00489469		0.360256	0.00559275	0.993042	0.00489469		2.75649	0.17042	2.7758	0.00559275
D14	mmu-miR-875-3p	33.9429	33.6118	33.7774	7.62235		D14	mmu-miR-875-3p	31.84	32.3432	32.0916	8.02506		D14	mmu-miR-875-3p	33.2605	32.7238	32.9922	7.96779			0.345444	0.402712	-0.0572678	-0.402712	-0.345444	0.0572678		mmu-miR-875-3p	0.787066	0.130431	0.756435	0.0304632		1.04049	0.13407	1.32199	0.0304632		1.27054	0.130431	0.961083	0.13407
D15	mmu-miR-875-5p	39.638	38.7645	39.2013	13.0462		D15	mmu-miR-875-5p	36.8833	35.1357	36.0095	11.9429		D15	mmu-miR-875-5p	37.3122	36.6763	36.9943	11.9699			-1.07635	-1.10331	0.0269638	1.10331	1.07635	-0.0269638		mmu-miR-875-5p	2.10869	0.0550264	2.14847	0.0822784		0.981484	0.400573	0.465447	0.0822784		0.474228	0.0550264	1.01887	0.400573
D16	mmu-miR-876-3p			#DIV/0!	#DIV/0!		D16	mmu-miR-876-3p	39.1992	40.0793	39.6393	15.5727		D16	mmu-miR-876-3p	37.3447		37.3447	12.3204			#DIV/0!	#DIV/0!	-3.25236	#DIV/0!	#DIV/0!	3.25236		mmu-miR-876-3p	#DIV/0!	#DIV/0!	#DIV/0!	#DIV/0!		9.5292	#DIV/0!	#DIV/0!	#DIV/0!		#DIV/0!	#DIV/0!	0.104941	#DIV/0!
D17	mmu-miR-876-5p	36.3242		36.3242	10.1692		D17	mmu-miR-876-5p	35.9072		35.9072	11.8407		D17	mmu-miR-876-5p	35.8448	36.9236	36.3842	11.3598			1.19066	1.67148	-0.480822	-1.67148	-1.19066	0.480822		mmu-miR-876-5p	0.438102	#DIV/0!	0.31393	#DIV/0!		1.39554	#DIV/0!	3.18542	#DIV/0!		2.28257	#DIV/0!	0.716569	#DIV/0!
D18	mmu-miR-877	29.9172	30.1472	30.0322	3.87716		D18	mmu-miR-877	27.8354	28.0591	27.9472	3.88069		D18	mmu-miR-877	28.5011	29.2834	28.8923	3.86787			-0.00929132	0.00353364	-0.012825	-0.00353364	0.00929132	0.012825		mmu-miR-877	1.00646	0.107676	0.997554	0.00586975		1.00893	0.145871	1.00245	0.00586975		0.99358	0.107676	0.99115	0.145871
D19	mmu-miR-878-3p	35.5326	33.9172	34.7249	8.56987		D19	mmu-miR-878-3p	32.6753	33.1107	32.893	8.82645		D19	mmu-miR-878-3p	31.1233	30.5128	30.818	5.79366			-2.77621	0.256584	-3.03279	-0.256584	2.77621	3.03279		mmu-miR-878-3p	6.85049	0.0455352	0.837068	0.159939		8.18391	0.0311314	1.19465	0.159939		0.145975	0.0455352	0.122191	0.0311314
D20	mmu-miR-878-5p	35.3221	35.917	35.6195	9.46449		D20	mmu-miR-878-5p	33.81	33.2947	33.5524	9.48582		D20	mmu-miR-878-5p	27.2642	27.3969	27.3306	2.30619			-7.1583	0.0213275	-7.17963	-0.0213275	7.1583	7.17963		mmu-miR-878-5p	142.845	0.00134919	0.985326	0.0343854		144.972	0.00182365	1.01489	0.0343854		0.00700062	0.00134919	0.00689789	0.00182365
D21	mmu-miR-879		27.5103	27.5103	1.3553		D21	mmu-miR-879	38.6187	39.1594	38.8891	14.8225		D21	mmu-miR-879		25.384	25.384	0.359621			-0.995678	13.4672	-14.4629	-13.4672	0.995678	14.4629		mmu-miR-879	1.99402	#DIV/0!	8.83011e-05	#DIV/0!		22582	#DIV/0!	11324.9	#DIV/0!		0.5015	#DIV/0!	4.4283e-05	#DIV/0!
D22	mmu-miR-880	38.4008		38.4008	12.2458		D22	mmu-miR-880	36.1179		36.1179	12.0513		D22	mmu-miR-880	30.9236	30.6267	30.7751	5.75075			-6.49502	-0.19445	-6.30057	0.19445	6.49502	6.30057		mmu-miR-880	90.1976	#DIV/0!	1.14429	#DIV/0!		78.8242	#DIV/0!	0.873906	#DIV/0!		0.0110868	#DIV/0!	0.0126865	#DIV/0!
D23	mmu-miR-881			#DIV/0!	#DIV/0!		D23	mmu-miR-881			#DIV/0!	#DIV/0!		D23	mmu-miR-881	30.3218	30.7523	30.5371	5.51269			#DIV/0!	#DIV/0!	#DIV/0!	#DIV/0!	#DIV/0!	#DIV/0!		mmu-miR-881	#DIV/0!	#DIV/0!	#DIV/0!	#DIV/0!		#DIV/0!	#DIV/0!	#DIV/0!	#DIV/0!		#DIV/0!	#DIV/0!	#DIV/0!	#DIV/0!
D24	mmu-miR-882	40.9755		40.9755	14.8205		D24	mmu-miR-882	38.7988	37.9391	38.3689	14.3024		D24	mmu-miR-882		38.9683	38.9683	13.9439			-0.87663	-0.518108	-0.358522	0.518108	0.87663	0.358522		mmu-miR-882	1.83608	#DIV/0!	1.43208	#DIV/0!		1.28211	#DIV/0!	0.698287	#DIV/0!		0.544638	#DIV/0!	0.779963	#DIV/0!
E1	mmu-miR-883a-3p	39.9029	35.307	37.605	11.4499		E1	mmu-miR-883a-3p	33.0838	36.1854	34.6346	10.5681		E1	mmu-miR-883a-3p	30.0217	30.3215	30.1716	5.1472			-6.30272	-0.881863	-5.42086	0.881863	6.30272	5.42086		mmu-miR-883a-3p	78.942	0.0840531	1.84275	0.396119		42.8391	0.10332	0.542666	0.396119		0.0126675	0.0840531	0.0233431	0.10332
E2	mmu-miR-883a-5p	36.5618	35.273	35.9174	9.76236		E2	mmu-miR-883a-5p	33.6267	33.1999	33.4133	9.34679		E2	mmu-miR-883a-5p	29.4329	29.2858	29.3593	4.33494			-5.42741	-0.415568	-5.01185	0.415568	5.42741	5.01185		mmu-miR-883a-5p	43.0342	0.00964012	1.33382	0.0662685		32.2638	0.00308577	0.749724	0.0662685		0.0232373	0.00964012	0.0309945	0.00308577
E3	mmu-miR-883b-3p	39.4542		39.4542	13.2991		E3	mmu-miR-883b-3p	37.0839	39.2507	38.1673	14.1008		E3	mmu-miR-883b-3p	30.5592	30.6801	30.6196	5.59527			-7.70386	0.80164	-8.5055	-0.80164	7.70386	8.5055		mmu-miR-883b-3p	208.493	#DIV/0!	0.573697	#DIV/0!		363.421	0.0200485	1.74308	#DIV/0!		0.00479632	#DIV/0!	0.00275163	0.0200485
E4	mmu-miR-883b-5p	35.9027	34.5309	35.2168	9.06176		E4	mmu-miR-883b-5p	32.468	33.0163	32.7421	8.67558		E4	mmu-miR-883b-5p	29.6476	30.125	29.8863	4.8619			-4.19987	-0.386185	-3.81368	0.386185	4.19987	3.81368		mmu-miR-883b-5p	18.3775	0.0180619	1.30693	0.0787211		14.0615	0.0158197	0.76515	0.0787211		0.0544145	0.0180619	0.0711161	0.0158197
E5	mmu-miR-1186	28.8016	29.0745	28.9381	2.78306		E5	mmu-miR-1186	26.0085	26.119	26.0637	1.9972		E5	mmu-miR-1186	40.9204	28.2573	34.5888	9.56446			6.7814	-0.785857	7.56726	0.785857	-6.7814	-7.56726		mmu-miR-1186	0.00909064	0.466402	1.72412	0.00261356		0.00527264	0.310474	0.580007	0.00261356		110.003	0.466402	189.658	0.310474
E6	mmu-miR-1187	30.2928	29.7108	30.0018	3.84677		E6	mmu-miR-1187	27.9617	27.7373	27.8495	3.78297		E6	mmu-miR-1187	29.8968	29.6517	29.7743	4.7499			0.903123	-0.0638052	0.966928	0.0638052	-0.903123	-0.966928		mmu-miR-1187	0.534728	0.54597	1.04522	0.020355		0.511594	0.00737221	0.956737	0.020355		1.87011	0.54597	1.95467	0.00737221
E7	mmu-miR-1188	29.9396	29.8531	29.8963	3.74128		E7	mmu-miR-1188	27.9675	28.0227	27.9951	3.92853		E7	mmu-miR-1188	29.4571	29.4587	29.4579	4.43352			0.692239	0.187245	0.504993	-0.187245	-0.692239	-0.504993		mmu-miR-1188	0.618893	0.00960059	0.878281	0.000727621		0.704664	0.000356024	1.13859	0.000727621		1.61579	0.00960059	1.41912	0.000356024
E8	mmu-miR-1190	33.6787	33.4709	33.5748	7.4198		E8	mmu-miR-1190	31.8914	32.3213	32.1063	8.03979		E8	mmu-miR-1190	35.173	33.6366	34.4048	9.3804			1.9606	0.619986	1.34061	-0.619986	-1.9606	-1.34061		mmu-miR-1190	0.256921	0.396397	0.650677	0.0254324		0.394852	0.102299	1.53686	0.0254324		3.89224	0.396397	2.53259	0.102299
E9	mmu-miR-1191	33.5096	34.832	34.1708	8.01574		E9	mmu-miR-1191	30.2525	30.4214	30.337	6.27041		E9	mmu-miR-1191	31.9427	31.7741	31.8584	6.83397			-1.18177	-1.74533	0.563565	1.74533	1.18177	-0.563565		mmu-miR-1191	2.26854	0.0739836	3.35272	0.0289235		0.676628	0.00609294	0.298265	0.0289235		0.440811	0.0739836	1.47792	0.00609294
E10	mmu-miR-1192	37.5293	39.1056	38.3175	12.1624		E10	mmu-miR-1192	34.8211	35.3078	35.0645	10.9979		E10	mmu-miR-1192	34.3288	37.0876	35.7082	10.6838			-1.47864	-1.16452	-0.314114	1.16452	1.47864	0.314114		mmu-miR-1192	2.78685	0.242205	2.24159	0.058692		1.24325	0.690938	0.446112	0.058692		0.358828	0.242205	0.804345	0.690938
E11	mmu-miR-1193	31.2144	31.0517	31.1331	4.97802		E11	mmu-miR-1193			#DIV/0!	#DIV/0!		E11	mmu-miR-1193		34.4573	34.4573	9.43291			4.45489	#DIV/0!	#DIV/0!	#DIV/0!	-4.45489	#DIV/0!		mmu-miR-1193	0.0455979	#DIV/0!	#DIV/0!	#DIV/0!		#DIV/0!	#DIV/0!	#DIV/0!	#DIV/0!		21.9308	#DIV/0!	#DIV/0!	#DIV/0!
E12	mmu-miR-1194	33.3692	32.5458	32.9575	6.80243		E12	mmu-miR-1194	30.007	29.7128	29.8599	5.79336		E12	mmu-miR-1194	31.7241	31.3184	31.5213	6.4969			-0.305529	-1.00906	0.703535	1.00906	0.305529	-0.703535		mmu-miR-1194	1.23587	0.0887421	2.0126	0.0193455		0.614066	0.0220011	0.496868	0.0193455		0.809145	0.0887421	1.62849	0.0220011
E13	mmu-miR-1195	29.9424	29.4589	29.7006	3.54561		E13	mmu-miR-1195	27.6097	27.7242	27.6669	3.60037		E13	mmu-miR-1195	28.1522	28.4138	28.283	3.25863			-0.286986	0.0547595	-0.341745	-0.0547595	0.286986	0.341745		mmu-miR-1195	1.22009	0.0355987	0.962755	0.0145955		1.26729	0.0497491	1.03869	0.0145955		0.819613	0.0355987	0.789086	0.0497491
E14	mmu-miR-1196	26.7305	26.5906	26.6606	0.505527		E14	mmu-miR-1196	24.1335	24.1154	24.1245	0.057929		E14	mmu-miR-1196	26.5992	27.0172	26.8082	1.7838			1.27827	-0.447598	1.72587	0.447598	-1.27827	-1.72587		mmu-miR-1196	0.412289	0.571946	1.36377	0.000772632		0.302317	0.00602101	0.733263	0.000772632		2.42548	0.571946	3.30779	0.00602101
E15	mmu-miR-1197	34.7929	35.4642	35.1286	8.97353		E15	mmu-miR-1197	34.2838	34.3391	34.3114	10.2449		E15	mmu-miR-1197	35.2401	35.0814	35.1607	10.1364			1.16284	1.27134	-0.108509	-1.27134	-1.16284	0.108509		mmu-miR-1197	0.446634	0.934162	0.414273	0.136065		1.07811	0.0096551	2.41386	0.136065		2.23897	0.934162	0.927546	0.0096551
E16	mmu-miR-1198	29.4086	29.5223	29.4654	3.31039		E16	mmu-miR-1198	27.7055	27.6092	27.6573	3.5908		E16	mmu-miR-1198	28.7269	29.1023	28.9146	3.89017			0.579778	0.280408	0.299371	-0.280408	-0.579778	-0.299371		mmu-miR-1198	0.669067	0.106829	0.823358	0.00169311		0.812607	0.0229409	1.21454	0.00169311		1.49462	0.106829	1.23061	0.0229409
E17	mmu-miR-1199	29.0427	29.0588	29.0507	2.89569		E17	mmu-miR-1199	26.6237	26.8015	26.7126	2.64602		E17	mmu-miR-1199	27.7189	28.2407	27.9798	2.95544			0.0597499	-0.249667	0.309417	0.249667	-0.0597499	-0.309417		mmu-miR-1199	0.95943	0.054588	1.18893	0.0014542		0.806968	0.0441918	0.84109	0.0014542		1.04229	0.054588	1.23921	0.0441918
E18	mmu-miR-1224	23.5659	23.481	23.5235	-2.63158		E18	mmu-miR-1224	22.0929	22.0803	22.0866	-1.97997		E18	mmu-miR-1224	23.6904	23.8204	23.7554	-1.26896			1.36262	0.651603	0.711018	-0.651603	-1.36262	-0.711018		mmu-miR-1224	0.388875	0.0961022	0.636573	0.000889499		0.610889	0.00152797	1.57091	0.000889499		2.57152	0.0961022	1.63696	0.00152797
E19	mmu-miR-1274a	21.8245	22.0335	21.929	-4.226		E19	mmu-miR-1274a	19.3646	19.5673	19.4659	-4.60061		E19	mmu-miR-1274a	20.8166	20.4149	20.6158	-4.40861			-0.182616	-0.374613	0.191998	0.374613	0.182616	-0.191998		mmu-miR-1274a	1.13494	0.0284588	1.29649	0.00347482		0.875393	0.0362115	0.771312	0.00347482		0.881104	0.0284588	1.14234	0.0362115
E20	mmu-miR-1306	30.4034	30.0861	30.2447	4.08971		E20	mmu-miR-1306	28.1447	28.197	28.1708	4.10428		E20	mmu-miR-1306	29.1945	29.3372	29.2659	4.24148			0.151767	0.0145696	0.137197	-0.0145696	-0.151767	-0.137197		mmu-miR-1306	0.900148	0.030173	0.989952	0.00596011		0.909284	0.00478228	1.01015	0.00596011		1.11093	0.030173	1.09977	0.00478228
E21	mmu-miR-1839-3p	27.8897	27.7596	27.8247	1.66962		E21	mmu-miR-1839-3p	24.8	25.1006	24.9503	0.88374		E21	mmu-miR-1839-3p	25.7478	26.011	25.8794	0.85498			-0.814644	-0.785884	-0.0287601	0.785884	0.814644	0.0287601		mmu-miR-1839-3p	1.75886	0.00564549	1.72415	0.00323024		1.02014	0.0432542	0.579996	0.00323024		0.568549	0.00564549	0.980262	0.0432542
E22	mmu-miR-1839-5p	29.4721	29.5609	29.5165	3.36146		E22	mmu-miR-1839-5p	26.7619	26.7078	26.7349	2.66831		E22	mmu-miR-1839-5p	28.0486	27.4598	27.7542	2.7298			-0.631666	-0.69315	0.0614839	0.69315	0.631666	-0.0614839		mmu-miR-1839-5p	1.54935	0.0273723	1.61681	0.000349129		0.958278	0.0747993	0.618502	0.000349129		0.645431	0.0273723	1.04354	0.0747993
E23	mmu-miR-1892	34.1238	34.3904	34.2571	8.10206		E23	mmu-miR-1892	32.5119	31.8865	32.1992	8.13263		E23	mmu-miR-1892	34.3184	34.9853	34.6519	9.62748			1.52542	0.0305663	1.49485	-0.0305663	-1.52542	-1.49485		mmu-miR-1892	0.347378	0.386257	0.979036	0.0262163		0.354817	0.0330256	1.02141	0.0262163		2.87871	0.386257	2.81836	0.0330256
E24	mmu-miR-1893	28.9645	29.4122	29.1883	3.03331		E24	mmu-miR-1893	27.8213	27.784	27.8026	3.73607		E24	mmu-miR-1893	29.7143	29.9565	29.8354	4.81105			1.77774	0.702762	1.07497	-0.702762	-1.77774	-1.07497		mmu-miR-1893	0.291641	0.126081	0.614395	0.0252827		0.474679	0.00361231	1.62762	0.0252827		3.42888	0.126081	2.10668	0.00361231
F1	mmu-miR-1894-3p	26.06	25.9569	26.0084	-0.146586		F1	mmu-miR-1894-3p	26.7649	27.0133	26.8891	2.82255		F1	mmu-miR-1894-3p	27.1847	26.0682	26.6265	1.60208			1.74867	2.96914	-1.22047	-2.96914	-1.74867	1.22047		mmu-miR-1894-3p	0.297577	0.385222	0.127703	0.0225346		2.33022	0.691156	7.83067	0.0225346		3.36048	0.385222	0.429143	0.691156
F2	mmu-miR-1894-5p	27.1179	27.2181	27.168	1.01299		F2	mmu-miR-1894-5p	26.0409	26.3347	26.1878	2.12128		F2	mmu-miR-1894-5p	27.8442	28.6597	28.2519	3.22755			2.21456	1.10829	1.10627	-1.10829	-2.21456	-1.10627		mmu-miR-1894-5p	0.215452	0.118636	0.463843	0.0241668		0.464494	0.0413735	2.1559	0.0241668		4.6414	0.118636	2.15288	0.0413735
F3	mmu-miR-1895	28.5075	28.6885	28.598	2.44299		F3	mmu-miR-1895	27.6885	27.6167	27.6526	3.58606		F3	mmu-miR-1895	28.7432	28.9762	28.8597	3.8353			1.39231	1.14307	0.249239	-1.14307	-1.39231	-0.249239		mmu-miR-1895	0.380954	0.218108	0.452794	0.0104374		0.84134	0.0100474	2.20851	0.0104374		2.62499	0.218108	1.18858	0.0100474
F4	mmu-miR-1896	28.9987	29.208	29.1033	2.9483		F4	mmu-miR-1896	27.5226	27.617	27.5698	3.50323		F4	mmu-miR-1896	29.2689	30.3662	29.8175	4.79316			1.84486	0.554926	1.28993	-0.554926	-1.84486	-1.28993		mmu-miR-1896	0.278383	0.329342	0.680692	0.00555743		0.40897	0.0551103	1.46909	0.00555743		3.59218	0.329342	2.44517	0.0551103
F5	mmu-miR-1897-3p	29.5793	29.815	29.6971	3.54207		F5	mmu-miR-1897-3p	27.9828	27.7799	27.8814	3.81481		F5	mmu-miR-1897-3p	29.2409	29.8491	29.545	4.52058			0.978508	0.272737	0.70577	-0.272737	-0.978508	-0.70577		mmu-miR-1897-3p	0.507504	0.686748	0.827748	0.00725203		0.613115	0.0351835	1.2081	0.00725203		1.97043	0.686748	1.63102	0.0351835
F6	mmu-miR-1897-5p	29.3372	29.1787	29.2579	3.10291		F6	mmu-miR-1897-5p	27.2881	27.3108	27.2995	3.23294		F6	mmu-miR-1897-5p	28.1521	28.8477	28.4999	3.47553			0.37262	0.130024	0.242596	-0.130024	-0.37262	-0.242596		mmu-miR-1897-5p	0.772379	0.167515	0.913816	0.00166662		0.845223	0.074741	1.09431	0.00166662		1.2947	0.167515	1.18312	0.074741
F7	mmu-miR-1898	33.0463	33.1092	33.0777	6.92269		F7	mmu-miR-1898	32.0013	32.0206	32.0109	7.94438		F7	mmu-miR-1898	32.8896	34.0318	33.4607	8.43633			1.51364	1.02169	0.491949	-1.02169	-1.51364	-0.491949		mmu-miR-1898	0.350227	0.572058	0.492539	0.000948767		0.711064	0.126438	2.0303	0.000948767		2.85529	0.572058	1.40634	0.126438
F8	mmu-miR-1899	32.6555	33.0597	32.8576	6.7026		F8	mmu-miR-1899	30.4079	31.1541	30.781	6.71444		F8	mmu-miR-1899	31.9696	32.1184	32.044	7.01966			0.317061	0.0118444	0.305217	-0.0118444	-0.317061	-0.305217		mmu-miR-1899	0.802703	0.0634606	0.991824	0.0393077		0.809321	0.0800012	1.00824	0.0393077		1.24579	0.0634606	1.2356	0.0800012
F9	mmu-miR-1900	25.3784	25.7758	25.5771	-0.577961		F9	mmu-miR-1900	24.511	24.8848	24.6979	0.63139		F9	mmu-miR-1900	25.0877	25.7645	25.4261	0.401758			0.979719	1.20935	-0.229632	-1.20935	-0.979719	0.229632		mmu-miR-1900	0.507079	0.737576	0.432463	0.0842891		1.17254	0.200292	2.31234	0.0842891		1.97208	0.737576	0.852852	0.200292
F10	mmu-miR-1901	27.5741	27.8835	27.7288	1.57378		F10	mmu-miR-1901	25.1095	25.0891	25.0993	1.03275		F10	mmu-miR-1901	26.1661	26.5158	26.3409	1.31655			-0.257229	-0.541029	0.2838	0.541029	0.257229	-0.2838		mmu-miR-1901	1.19518	0.0271521	1.45501	0.00345903		0.821425	0.0193247	0.687281	0.00345903		0.836693	0.0271521	1.2174	0.0193247
F11	mmu-miR-1902	35.1027	34.654	34.8784	8.72333		F11	mmu-miR-1902	32.6094	33.8731	33.2413	9.17471		F11	mmu-miR-1902	34.6196	36.6893	35.6545	10.6301			1.90676	0.451373	1.45539	-0.451373	-1.90676	-1.45539		mmu-miR-1902	0.266691	0.539855	0.731346	0.134666		0.364657	0.184831	1.36734	0.134666		3.74966	0.539855	2.7423	0.184831
F12	mmu-miR-1903	34.0447	34.0312	34.038	7.88294		F12	mmu-miR-1903	31.757	31.4635	31.6103	7.54371		F12	mmu-miR-1903	32.7982	31.9836	32.3909	7.36653			-0.516414	-0.339227	-0.177187	0.339227	0.516414	0.177187		mmu-miR-1903	1.4304	0.0560802	1.26508	0.00364298		1.13068	0.213163	0.790465	0.00364298		0.699107	0.0560802	0.884426	0.213163
F13	mmu-miR-1904	32.0962	31.864	31.9801	5.82509		F13	mmu-miR-1904	30.9529	31.0566	31.0048	6.93823		F13	mmu-miR-1904	33.3274	33.3599	33.3436	8.31926			2.49417	1.11314	1.38103	-1.11314	-2.49417	-1.38103		mmu-miR-1904	0.177493	0.00731502	0.462287	0.0165806		0.383945	0.000539418	2.16316	0.0165806		5.63404	0.00731502	2.60454	0.000539418
F14	mmu-miR-1905	32.1014	32.2827	32.192	6.03702		F14	mmu-miR-1905	29.256	29.7255	29.4907	5.4242		F14	mmu-miR-1905	31.384	31.145	31.2645	6.2401			0.20308	-0.612816	0.815896	0.612816	-0.20308	-0.815896		mmu-miR-1905	0.868694	0.0251796	1.52924	0.00857042		0.568055	0.0213591	0.653919	0.00857042		1.15115	0.0251796	1.76039	0.0213591
F15	mmu-miR-1906	32.1178	31.9568	32.0373	5.88224		F15	mmu-miR-1906	29.4861	29.677	29.5816	5.51502		F15	mmu-miR-1906	31.5525	31.8598	31.7061	6.68174			0.799507	-0.367219	1.16673	0.367219	-0.799507	-1.16673		mmu-miR-1906	0.574546	0.196496	1.28986	0.00257476		0.445431	0.00717171	0.775276	0.00257476		1.74051	0.196496	2.24502	0.00717171
F16	mmu-miR-1907	32.9151	33.105	33.0101	6.85503		F16	mmu-miR-1907	30.4872	30.4146	30.4509	6.38436		F16	mmu-miR-1907	32.1425	31.9731	32.0578	7.03344			0.178405	-0.470674	0.649079	0.470674	-0.178405	-0.649079		mmu-miR-1907	0.88368	0.0173947	1.38576	0.00157429		0.637687	0.00327178	0.721627	0.00157429		1.13163	0.0173947	1.56817	0.00327178
F17	mmu-miR-1927	33.1152	32.5004	32.8078	6.65277		F17	mmu-miR-1927	31.6863	33.1966	32.4415	8.37494		F17	mmu-miR-1927	30.8544	32.0204	31.4374	6.413			-0.239769	1.72217	-1.96194	-1.72217	0.239769	1.96194		mmu-miR-1927	1.1808	0.173129	0.303092	0.697219		3.89586	0.402964	3.29933	0.697219		0.846881	0.173129	0.256683	0.402964
F18	mmu-miR-1928	30.739	30.4402	30.5896	4.43456		F18	mmu-miR-1928	28.635	29.0922	28.8636	4.79704		F18	mmu-miR-1928	30.7147	30.3061	30.5104	5.48601			1.05145	0.362482	0.688971	-0.362482	-1.05145	-0.688971		mmu-miR-1928	0.482482	0.783976	0.777825	0.0241281		0.620296	0.0329519	1.28564	0.0241281		2.07262	0.783976	1.61213	0.0329519
F19	mmu-miR-1929	32.9849	33.2045	33.0947	6.93964		F19	mmu-miR-1929	31.8565	32.0515	31.954	7.88743		F19	mmu-miR-1929	31.3908	31.5085	31.4497	6.4253			-0.514341	0.94779	-1.46213	-0.94779	0.514341	1.46213		mmu-miR-1929	1.42834	0.00568655	0.518426	0.0161726		2.75515	0.0474074	1.92892	0.0161726		0.700113	0.00568655	0.362957	0.0474074
F20	mmu-miR-1930	32.8299	31.6255	32.2277	6.07264		F20	mmu-miR-1930	29.9066	40.3669	35.1367	11.0702		F20	mmu-miR-1930	31.8723	31.8929	31.8826	6.85822			0.785573	4.99755	-4.21197	-4.99755	-0.785573	4.21197		mmu-miR-1930	0.580121	0.62451	0.0313032	0.636074		18.5323	0.597298	31.9456	0.636074		1.72378	0.62451	0.0539597	0.597298
F21	mmu-miR-1931	23.685	23.8016	23.7433	-2.41176		F21	mmu-miR-1931	24.1351	24.3461	24.2406	0.174064		F21	mmu-miR-1931	24.158	24.1956	24.1768	-0.847559			1.5642	2.58582	-1.02162	-2.58582	-1.5642	1.02162		mmu-miR-1931	0.338166	0.0193766	0.166568	0.0540127		2.0302	0.612016	6.00357	0.0540127		2.95713	0.0193766	0.492562	0.612016
F22	mmu-miR-1932	32.5562	32.3015	32.4289	6.27383		F22	mmu-miR-1932	30.6335	30.8608	30.7472	6.68064		F22	mmu-miR-1932	32.1062	32.312	32.2091	7.18471			0.910885	0.406808	0.504077	-0.406808	-0.910885	-0.504077		mmu-miR-1932	0.531859	0.311614	0.754291	0.0101474		0.705111	0.010818	1.32575	0.0101474		1.8802	0.311614	1.41822	0.010818
F23	mmu-miR-1933-3p	34.4553	33.3222	33.8888	7.73373		F23	mmu-miR-1933-3p	33.6615	33.8791	33.7703	9.70375		F23	mmu-miR-1933-3p	33.3523	34.1668	33.7595	8.73515			1.00142	1.97002	-0.968603	-1.97002	-1.00142	0.968603		mmu-miR-1933-3p	0.499508	0.870138	0.255249	0.856301		1.95694	0.981941	3.91775	0.856301		2.00197	0.870138	0.511001	0.981941
F24	mmu-miR-1933-5p	38.5696	36.1471	37.3583	11.2033		F24	mmu-miR-1933-5p	33.8109	34.213	34.012	9.94543		F24	mmu-miR-1933-5p	35.4798	31.3384	33.4091	8.38473			-2.81857	-1.25787	-1.5607	1.25787	2.81857	1.5607		mmu-miR-1933-5p	7.05464	0.241462	2.39143	0.112383		2.94997	0.799266	0.41816	0.112383		0.141751	0.241462	0.338986	0.799266
G1	mmu-miR-1934	32.1061	32.3285	32.2173	6.06224		G1	mmu-miR-1934	30.1736	30.6603	30.417	6.35043		G1	mmu-miR-1934	30.5094	32.8244	31.6669	6.64256			0.580321	0.28819	0.292131	-0.28819	-0.580321	-0.292131		mmu-miR-1934	0.668815	0.682649	0.818929	0.021384		0.816695	0.401408	1.22111	0.021384		1.49518	0.682649	1.22445	0.401408
G2	mmu-miR-1935	23.9871	24.0332	24.0101	-2.14492		G2	mmu-miR-1935	22.3356	22.4304	22.383	-1.68356		G2	mmu-miR-1935	24.732	24.4646	24.5983	-0.426068			1.71885	0.461355	1.2575	-0.461355	-1.71885	-1.2575		mmu-miR-1935	0.303791	0.0492865	0.726304	0.00104853		0.418269	0.00407424	1.37683	0.00104853		3.29174	0.0492865	2.3908	0.00407424
G3	mmu-miR-1936	30.7777	30.6564	30.7171	4.56205		G3	mmu-miR-1936	29.0629	29.1922	29.1275	5.06097		G3	mmu-miR-1936	30.4348	30.6742	30.5545	5.53011			0.968058	0.498924	0.469134	-0.498924	-0.968058	-0.469134		mmu-miR-1936	0.511194	0.349295	0.707634	0.00309487		0.722398	0.00896357	1.41316	0.00309487		1.95621	0.349295	1.38428	0.00896357
G4	mmu-miR-1937a	21.7089	21.5681	21.6385	-4.51654		G4	mmu-miR-1937a	19.1343	19.2606	19.1974	-4.86912		G4	mmu-miR-1937a	20.8268	20.2623	20.5445	-4.47986			0.0366763	-0.352584	0.38926	0.352584	-0.0366763	-0.38926		mmu-miR-1937a	0.974898	0.0640058	1.27685	0.00149797		0.763521	0.0431423	0.78318	0.00149797		1.02575	0.0640058	1.30972	0.0431423
G5	mmu-miR-1937b	21.6027	21.7327	21.6677	-4.48733		G5	mmu-miR-1937b	18.9466	19.0307	18.9886	-5.07791		G5	mmu-miR-1937b	20.3724	20.4159	20.3941	-4.63023			-0.142903	-0.590576	0.447673	0.590576	0.142903	-0.447673		mmu-miR-1937b	1.10412	0.00288436	1.50585	0.000833757		0.733224	0.00113072	0.664078	0.000833757		0.905695	0.00288436	1.36384	0.00113072
G6	mmu-miR-1937c	22.1406	22.2185	22.1796	-3.97548		G6	mmu-miR-1937c	19.1648	19.1528	19.1588	-4.90774		G6	mmu-miR-1937c	20.7091	20.6299	20.6695	-4.35487			-0.379398	-0.932262	0.552864	0.932262	0.379398	-0.552864		mmu-miR-1937c	1.3008	0.00134928	1.90827	0.000169961		0.681666	0.00070176	0.524036	0.000169961		0.768758	0.00134928	1.46699	0.00070176
G7	mmu-miR-1938	33.4457	34.1664	33.8061	7.65103		G7	mmu-miR-1938	33.1788	32.1534	32.6661	8.59954		G7	mmu-miR-1938	30.6756	30.984	30.8298	5.80541			-1.84562	0.948511	-2.79413	-0.948511	1.84562	2.79413		mmu-miR-1938	3.59407	0.0169055	0.518167	0.210521		6.93613	0.0755094	1.92988	0.210521		0.278236	0.0169055	0.144173	0.0755094
G8	mmu-miR-1939	22.8189	23.0196	22.9192	-3.23579		G8	mmu-miR-1939	21.1308	21.157	21.1439	-2.92268		G8	mmu-miR-1939	22.1775	22.1963	22.1869	-2.83747			0.398319	0.31311	0.0852094	-0.31311	-0.398319	-0.0852094		mmu-miR-1939	0.758742	0.0184145	0.804905	0.00323249		0.942648	0.000238443	1.24238	0.00323249		1.31797	0.0184145	1.06084	0.000238443
G9	mmu-miR-1940	32.174	32.1055	32.1398	5.98476		G9	mmu-miR-1940	30.0275	30.1818	30.1046	6.03809		G9	mmu-miR-1940	31.9029	31.689	31.796	6.77159			0.786836	0.0533364	0.7335	-0.0533364	-0.786836	-0.7335		mmu-miR-1940	0.579614	0.0921813	0.963705	0.00171439		0.601443	0.00602279	1.03766	0.00171439		1.72529	0.0921813	1.66267	0.00602279
G10	mmu-miR-1941-3p		35.319	35.319	9.16398		G10	mmu-miR-1941-3p	35.072	34.3024	34.6872	10.6207		G10	mmu-miR-1941-3p	35.9798	36.3243	36.1521	11.1277			1.9637	1.45669	0.507012	-1.45669	-1.9637	-0.507012		mmu-miR-1941-3p	0.256369	#DIV/0!	0.364328	#DIV/0!		0.703679	0.073784	2.74478	#DIV/0!		3.90062	#DIV/0!	1.4211	0.073784
G11	mmu-miR-1941-5p	32.2227	32.8755	32.5491	6.39404		G11	mmu-miR-1941-5p	29.8534	29.9701	29.9118	5.84522		G11	mmu-miR-1941-5p	31.9737	32.1237	32.0487	7.02434			0.630304	-0.548823	1.17913	0.548823	-0.630304	-1.17913		mmu-miR-1941-5p	0.64604	0.273773	1.46289	0.0154408		0.441619	0.00197162	0.683578	0.0154408		1.54789	0.273773	2.2644	0.00197162
G12	mmu-miR-1942		39.8384	39.8384	13.6833		G12	mmu-miR-1942		38.8397	38.8397	14.7731		G12	mmu-miR-1942		38.9423	38.9423	13.9179			0.234562	1.08978	-0.855221	-1.08978	-0.234562	0.855221		mmu-miR-1942	0.849943	#DIV/0!	0.469832	#DIV/0!		1.80904	#DIV/0!	2.12842	#DIV/0!		1.17655	#DIV/0!	0.552781	#DIV/0!
G13	mmu-miR-1943	31.6269	31.4128	31.5198	5.36481		G13	mmu-miR-1943	29.7058	29.9097	29.8077	5.7412		G13	mmu-miR-1943	30.5244	30.8891	30.7067	5.68235			0.317541	0.376391	-0.0588493	-0.376391	-0.317541	0.0588493		mmu-miR-1943	0.802436	0.0614494	0.770363	0.00737271		1.04163	0.049998	1.29809	0.00737271		1.2462	0.0614494	0.96003	0.049998
G14	mmu-miR-1944	29.1477	29.0908	29.1193	2.96423		G14	mmu-miR-1944	29.2965	29.4092	29.3529	5.28632		G14	mmu-miR-1944	29.149	29.4459	29.2975	4.27308			1.30884	2.32208	-1.01324	-2.32208	-1.30884	1.01324		mmu-miR-1944	0.403645	0.359692	0.199979	0.0658834		2.01844	0.760446	5.00053	0.0658834		2.47742	0.359692	0.495432	0.760446
G15	mmu-miR-1945	29.2867	29.3086	29.2976	3.14262		G15	mmu-miR-1945	27.5379	27.4919	27.5149	3.44838		G15	mmu-miR-1945	27.3658	27.4075	27.3867	2.36229			-0.780328	0.305763	-1.08609	-0.305763	0.780328	1.08609		mmu-miR-1945	1.71752	0.000151753	0.809014	0.000204528		2.12298	0.0538714	1.23607	0.000204528		0.582234	0.000151753	0.471036	0.0538714
G16	mmu-miR-1946a	26.6906	26.6525	26.6715	0.516494		G16	mmu-miR-1946a	24.9144	25.0863	25.0004	0.933812		G16	mmu-miR-1946a	28.5984	28.2873	28.4429	3.41849			2.90199	0.417318	2.48467	-0.417318	-2.90199	-2.48467		mmu-miR-1946a	0.133787	0.00773512	0.748815	0.00276515		0.178665	0.00265452	1.33544	0.00276515		7.47458	0.00773512	5.59708	0.00265452
G17	mmu-miR-1946b	24.717	24.8471	24.7821	-1.37294		G17	mmu-miR-1946b	24.0529	24.0992	24.0761	0.00954918		G17	mmu-miR-1946b	25.3878	25.3778	25.3828	0.358415			1.73136	1.38249	0.348866	-1.38249	-1.73136	-0.348866		mmu-miR-1946b	0.301169	0.0115933	0.383556	0.00943064		0.785201	0.00032832	2.60718	0.00943064		3.3204	0.0115933	1.27356	0.00032832
G18	mmu-miR-1947	30.9567	31.0613	31.009	4.85397		G18	mmu-miR-1947	29.2756	29.1024	29.189	5.12242		G18	mmu-miR-1947	30.1138	30.4892	30.3015	5.27712			0.423147	0.268453	0.154694	-0.268453	-0.423147	-0.154694		mmu-miR-1947	0.745796	0.0681812	0.830209	0.00307613		0.898323	0.0328318	1.20452	0.00307613		1.34085	0.0681812	1.11319	0.0328318
G19	mmu-miR-1948	36.3631	35.3212	35.8421	9.68709		G19	mmu-miR-1948	33.0495	34.5117	33.7806	9.71404		G19	mmu-miR-1948	36.3549	36.2052	36.2801	11.2557			1.56858	0.0269531	1.54163	-0.0269531	-1.56858	-1.54163		mmu-miR-1948	0.33714	0.492886	0.981491	0.14852		0.343497	0.0766536	1.01886	0.14852		2.96613	0.492886	2.91123	0.0766536
G20	mmu-miR-1949	29.0382	29.0477	29.0429	2.88788		G20	mmu-miR-1949	31.5345	31.4059	31.4702	7.40364		G20	mmu-miR-1949	31.8501	31.78	31.815	6.79067			3.90279	4.51576	-0.612976	-4.51576	-3.90279	0.612976		mmu-miR-1949	0.0668566	0.000162932	0.043714	0.000704367		1.52941	0.0422473	22.876	0.000704367		14.9574	0.000162932	0.653846	0.0422473
G21	mmu-miR-1950	40.2641		40.2641	14.1091		G21	mmu-miR-1950	36.6652	35.3949	36.0301	11.9635		G21	mmu-miR-1950		40.9145	40.9145	15.8901			1.78106	-2.14557	3.92664	2.14557	-1.78106	-3.92664		mmu-miR-1950	0.290969	#DIV/0!	4.42468	#DIV/0!		0.0657604	#DIV/0!	0.226005	#DIV/0!		3.4368	#DIV/0!	15.2067	#DIV/0!
G22	mmu-miR-1951	30.6705	31.0468	30.8586	4.70362		G22	mmu-miR-1951	29.5557	29.4385	29.4971	5.43053		G22	mmu-miR-1951	30.7612	31.6691	31.2151	6.19073			1.48712	0.726917	0.7602	-0.726917	-1.48712	-0.7602		mmu-miR-1951	0.356725	0.543598	0.604194	0.0203152		0.590414	0.0642174	1.6551	0.0203152		2.80328	0.543598	1.69373	0.0642174
G23	mmu-miR-1952	33.1902	33.4871	33.3386	7.18361		G23	mmu-miR-1952	31.164	31.6139	31.3889	7.3224		G23	mmu-miR-1952	31.8195	32.0408	31.9301	6.90574			-0.277873	0.138785	-0.416658	-0.138785	0.277873	0.416658		mmu-miR-1952	1.21241	0.016845	0.908284	0.0185753		1.33483	0.163497	1.10098	0.0185753		0.824806	0.016845	0.749158	0.163497
G24	mmu-miR-1953	31.0066	31.3646	31.1856	5.03058		G24	mmu-miR-1953	29.8628	29.881	29.8719	5.80538		G24	mmu-miR-1953	30.4863	30.6634	30.5749	5.55047			0.51989	0.774793	-0.254903	-0.774793	-0.51989	0.254903		mmu-miR-1953	0.697425	0.092365	0.584473	0.018115		1.19326	0.0156615	1.71094	0.018115		1.43385	0.092365	0.838043	0.0156615
H1	mmu-miR-1954	29.6347	29.7344	29.6846	3.52953		H1	mmu-miR-1954	28.4251	27.6027	28.0139	3.94737		H1	mmu-miR-1954	30.9992	31.3236	31.1614	6.137			2.60747	0.41784	2.18963	-0.41784	-2.60747	-2.18963		mmu-miR-1954	0.164087	0.0129423	0.748544	0.056321		0.219208	0.0191556	1.33593	0.056321		6.09434	0.0129423	4.56189	0.0191556
H2	mmu-miR-1955	30.9142	31.2947	31.1045	4.94945		H2	mmu-miR-1955	30.5326	30.1714	30.352	6.28545		H2	mmu-miR-1955	31.6252	31.4055	31.5153	6.49093			1.54148	1.336	0.205479	-1.336	-1.54148	-0.205479		mmu-miR-1955	0.343534	0.202385	0.396118	0.103065		0.867251	0.0314634	2.5245	0.103065		2.91092	0.202385	1.15307	0.0314634
H3	mmu-miR-1956	26.1979	26.3035	26.2507	0.0956757		H3	mmu-miR-1956	26.0007	25.902	25.9513	1.8848		H3	mmu-miR-1956	25.4802	25.5648	25.5225	0.498143			0.402468	1.78912	-1.38665	-1.78912	-0.402468	1.38665		mmu-miR-1956	0.756563	0.00852465	0.289348	0.0536714		2.61471	0.0222245	3.45604	0.0536714		1.32177	0.00852465	0.382451	0.0222245
H4	mmu-miR-1957	29.9298	30.2838	30.1068	3.95175		H4	mmu-miR-1957	29.1525	29.4094	29.281	5.21443		H4	mmu-miR-1957	23.3184	24.3941	23.8563	-1.16812			-5.11987	1.26269	-6.38256	-1.26269	5.11987	6.38256		mmu-miR-1957	34.7723	0.00810764	0.416766	0.0635366		83.4336	0.010233	2.39943	0.0635366		0.0287585	0.00810764	0.0119856	0.010233
H5	mmu-miR-1958	35.0467	33.1142	34.0805	7.92543		H5	mmu-miR-1958	32.8616	32.1246	32.4931	8.42654		H5	mmu-miR-1958	35.9948	35.7416	35.8682	10.8438			2.9184	0.501117	2.41728	-0.501117	-2.9184	-2.41728		mmu-miR-1958	0.132274	0.208025	0.70656	0.264567		0.187209	0.0130672	1.41531	0.264567		7.56005	0.208025	5.34163	0.0130672
H6	mmu-miR-1959	31.5197	31.6629	31.5913	5.43629		H6	mmu-miR-1959	29.8504	29.6775	29.7639	5.69738		H6	mmu-miR-1959	29.0677	29.277	29.1723	4.14797			-1.28833	0.261085	-1.54941	-0.261085	1.28833	1.54941		mmu-miR-1959	2.44245	0.00273543	0.83446	0.00375023		2.92698	0.0488103	1.19838	0.00375023		0.409425	0.00273543	0.341649	0.0488103
H7	mmu-miR-1960	31.5922	31.6057	31.599	5.44397		H7	mmu-miR-1960	29.6568	30.1188	29.8878	5.82121		H7	mmu-miR-1960	31.6807	31.7613	31.721	6.69661			1.25265	0.377248	0.875399	-0.377248	-1.25265	-0.875399		mmu-miR-1960	0.419677	0.0962402	0.769905	0.0177532		0.545103	0.0159696	1.29886	0.0177532		2.38278	0.0962402	1.83452	0.0159696
H8	mmu-miR-1961			#DIV/0!	#DIV/0!		H8	mmu-miR-1961			#DIV/0!	#DIV/0!		H8	mmu-miR-1961			#DIV/0!	#DIV/0!			#DIV/0!	#DIV/0!	#DIV/0!	#DIV/0!	#DIV/0!	#DIV/0!		mmu-miR-1961	#DIV/0!	#DIV/0!	#DIV/0!	#DIV/0!		#DIV/0!	#DIV/0!	#DIV/0!	#DIV/0!		#DIV/0!	#DIV/0!	#DIV/0!	#DIV/0!
H9	mmu-miR-1962	30.3374	30.6017	30.4696	4.31457		H9	mmu-miR-1962	27.9007	27.788	27.8443	3.77776		H9	mmu-miR-1962	29.6549	30.9155	30.2852	5.26083			0.946261	-0.536805	1.48307	0.536805	-0.946261	-1.48307		mmu-miR-1962	0.518976	0.801566	1.45076	0.00298104		0.357728	0.0611126	0.689296	0.00298104		1.92687	0.801566	2.79542	0.0611126
H10	mmu-miR-1963	32.2614	32.1082	32.1848	6.02973		H10	mmu-miR-1963	30.3344	30.4598	30.3971	6.33058		H10	mmu-miR-1963	31.528	31.8223	31.6751	6.65074			0.621011	0.300852	0.320159	-0.300852	-0.621011	-0.320159		mmu-miR-1963	0.650215	0.0916388	0.811773	0.0030524		0.800981	0.0153085	1.23187	0.0030524		1.53795	0.0916388	1.24847	0.0153085
H11	mmu-miR-1964	33.5357	32.1149	32.8253	6.67027		H11	mmu-miR-1964	30.6833	30.7926	30.7379	6.67139		H11	mmu-miR-1964	31.4974	32.9317	32.2145	7.19016			0.519895	0.00112104	0.518774	-0.00112104	-0.519895	-0.518774		mmu-miR-1964	0.697423	0.606658	0.999223	0.0994482		0.697965	0.176457	1.00078	0.0994482		1.43385	0.606658	1.43274	0.176457
H12	mmu-miR-1965	23.8508	23.9078	23.8793	-2.2757		H12	mmu-miR-1965	22.3894	22.3183	22.3539	-1.71267		H12	mmu-miR-1965	24.5574	24.324	24.4407	-0.583673			1.69203	0.563025	1.129	-0.563025	-1.69203	-1.129		mmu-miR-1965	0.309492	0.0428663	0.676882	0.000890744		0.457232	0.00339976	1.47736	0.000890744		3.2311	0.0428663	2.18707	0.00339976
H13	mmu-miR-1966	30.495	30.8885	30.6917	4.53671		H13	mmu-miR-1966	30.4235	30.9435	30.6835	6.61695		H13	mmu-miR-1966	30.0483	30.0203	30.0343	5.00991			0.4732	2.08025	-1.60705	-2.08025	-0.4732	1.60705		mmu-miR-1966	0.720365	0.0794601	0.236474	0.98214		3.04628	0.1302	4.2288	0.98214		1.38819	0.0794601	0.32827	0.1302
H14	mmu-miR-1967	32.1386	31.4097	31.7741	5.61911		H14	mmu-miR-1967	30.2336	30.4249	30.3292	6.26268		H14	mmu-miR-1967	30.5978	30.7717	30.6848	5.6604			0.0412968	0.643577	-0.60228	-0.643577	-0.0412968	0.60228		mmu-miR-1967	0.971781	0.100743	0.640124	0.0617714		1.51811	0.110643	1.5622	0.0617714		1.02904	0.100743	0.658712	0.110643
H15	mmu-miR-1968	32.8615	32.5251	32.6933	6.53831		H15	mmu-miR-1968	30.8004	31.0621	30.9313	6.86471		H15	mmu-miR-1968	32.9408	32.1808	32.5608	7.5364			0.998089	0.3264	0.67169	-0.3264	-0.998089	-0.67169		mmu-miR-1968	0.500663	0.779964	0.797524	0.0143115		0.627771	0.0557852	1.25388	0.0143115		1.99735	0.779964	1.59294	0.0557852
H16	mmu-miR-1969	35.3298	36.2032	35.7665	9.61148		H16	mmu-miR-1969	31.988	31.8349	31.9115	7.8449		H16	mmu-miR-1969	33.151	33.9096	33.5303	8.50591			-1.10558	-1.76658	0.661	1.76658	1.10558	-0.661		mmu-miR-1969	2.15185	0.0608626	3.40246	0.0129703		0.63244	0.0526591	0.293905	0.0129703		0.464717	0.0608626	1.58118	0.0526591
H17	mmu-miR-1970	32.4663	33.4896	32.978	6.82294		H17	mmu-miR-1970	30.3248	30.4064	30.3656	6.29906		H17	mmu-miR-1970	32.9043	32.036	32.4702	7.44579			0.62285	-0.523879	1.14673	0.523879	-0.62285	-1.14673		mmu-miR-1970	0.649387	0.52819	1.43782	0.0365005		0.451648	0.0403513	0.695499	0.0365005		1.53991	0.52819	2.21411	0.0403513
H18	mmu-miR-1971	29.8529	29.7914	29.8222	3.66716		H18	mmu-miR-1971	28.1198	28.2643	28.192	4.12549		H18	mmu-miR-1971	28.9922	29.004	28.9981	3.97369			0.306525	0.458328	-0.151803	-0.458328	-0.306525	0.151803		mmu-miR-1971	0.808587	0.00143974	0.727829	0.0023137		1.11096	0.00799812	1.37395	0.0023137		1.23673	0.00143974	0.900125	0.00799812
H19	mmu-miR-1981	27.3898	27.463	27.4264	1.27138		H19	mmu-miR-1981	25.9332	26.065	25.9991	1.93257		H19	mmu-miR-1981	26.9306	27.3298	27.1302	2.10582			0.834441	0.66119	0.173251	-0.66119	-0.834441	-0.173251		mmu-miR-1981	0.5608	0.281838	0.632356	0.00277787		0.886842	0.0328509	1.58139	0.00277787		1.78317	0.281838	1.1276	0.0328509
H20	mmu-miR-1982.1	34.7836	34.7007	34.7421	8.5871		H20	mmu-miR-1982.1	32.2556	33.1658	32.7107	8.64419		H20	mmu-miR-1982.1	33.3374	34.0124	33.6749	8.65053			0.0634316	0.0570885	0.00634306	-0.0570885	-0.0634316	-0.00634306		mmu-miR-1982.1	0.956985	0.0882749	0.961202	0.0470627		0.995613	0.230908	1.04036	0.0470627		1.04495	0.0882749	1.00441	0.230908
H21	mmu-miR-1983	30.8105	31.3767	31.0936	4.93854		H21	mmu-miR-1983	30.0144	30.2683	30.1413	6.07479		H21	mmu-miR-1983	31.6581	31.5281	31.5931	6.56873			1.63019	1.13625	0.493933	-1.13625	-1.63019	-0.493933		mmu-miR-1983	0.323047	0.227637	0.45494	0.0917956		0.710086	0.00951665	2.19809	0.0917956		3.09553	0.227637	1.40828	0.00951665
H22	mmu-let-7a*	32.648	33.1507	32.8994	6.74434		H22	mmu-let-7a*	28.8354	28.6954	28.7654	4.69882		H22	mmu-let-7a*	32.8919	32.5451	32.7185	7.6941			0.949757	-2.04552	2.99528	2.04552	-0.949757	-2.99528		mmu-let-7a*	0.51772	0.613646	4.12823	0.00395935		0.12541	0.00223076	0.242234	0.00395935		1.93155	0.613646	7.97388	0.00223076
H23	mmu-let-7b*	31.6072	30.6484	31.1278	4.97275		H23	mmu-let-7b*	28.6744	29.1652	28.9198	4.85326		H23	mmu-let-7b*	29.4703	29.9604	29.7153	4.69095			-0.281798	-0.119489	-0.162308	0.119489	0.281798	0.162308		mmu-let-7b*	1.21571	0.119752	1.08635	0.0546595		1.11908	0.148759	0.920513	0.0546595		0.822565	0.119752	0.893594	0.148759
H24	mmu-let-7c-1*	33.1197	34.402	33.7609	7.60584		H24	mmu-let-7c-1*	30.5023	29.9926	30.2475	6.18093		H24	mmu-let-7c-1*	34.8489	34.8816	34.8652	9.84086			2.23502	-1.4249	3.65992	1.4249	-2.23502	-3.65992		mmu-let-7c-1*	0.212418	0.227229	2.68497	0.0364687		0.0791139	0.00304491	0.372444	0.0364687		4.70769	0.227229	12.64	0.00304491
I1	mmu-let-7c-2*	32.4385	32.1039	32.2712	6.11618		I1	mmu-let-7c-2*	28.8354	28.623	28.7292	4.66266		I1	mmu-let-7c-2*	32.6508	33.9376	33.2942	8.26984			2.15366	-1.45352	3.60717	1.45352	-2.15366	-3.60717		mmu-let-7c-2*	0.224742	0.263713	2.73875	0.00311617		0.0820602	0.0198023	0.36513	0.00311617		4.44954	0.263713	12.1862	0.0198023
I2	mmu-let-7d*	31.7961	31.1272	31.4617	5.30665		I2	mmu-let-7d*	29.4707	29.0883	29.2795	5.21294		I2	mmu-let-7d*	30.7818	31.7701	31.2759	6.25157			0.944917	-0.0937101	1.03863	0.0937101	-0.944917	-1.03863		mmu-let-7d*	0.51946	0.785035	1.06711	0.029784		0.486791	0.063767	0.93711	0.029784		1.92508	0.785035	2.05427	0.063767
I3	mmu-let-7f*	31.2271	31.4367	31.3319	5.17688		I3	mmu-let-7f*	29.7376	29.6495	29.6935	5.627		I3	mmu-let-7f*	31.7859	31.1892	31.4875	6.46317			1.28628	0.450115	0.836169	-0.450115	-1.28628	-0.836169		mmu-let-7f*	0.410006	0.671312	0.731984	0.00478139		0.560129	0.0271126	1.36615	0.00478139		2.43899	0.671312	1.7853	0.0271126
I4	mmu-let-7g*	30.3515	30.235	30.2932	4.13821		I4	mmu-let-7g*	29.0612	29.2491	29.1551	5.08857		I4	mmu-let-7g*	29.9255	29.538	29.7318	4.70737			0.569156	0.950355	-0.381199	-0.950355	-0.569156	0.381199		mmu-let-7g*	0.674011	0.109018	0.517505	0.00930382		1.30242	0.115738	1.93235	0.00930382		1.48365	0.109018	0.767799	0.115738
I5	mmu-let-7i*	34.7964	34.2685	34.5325	8.37744		I5	mmu-let-7i*	31.796	31.4024	31.5992	7.53269		I5	mmu-let-7i*	33.4741	33.7047	33.5894	8.56501			0.187562	-0.844753	1.03232	0.844753	-0.187562	-1.03232		mmu-let-7i*	0.878088	0.0819751	1.79596	0.0123664		0.488925	0.0128806	0.556806	0.0123664		1.13884	0.0819751	2.0453	0.0128806
I6	mmu-miR-7a*	33.5788	32.9598	33.2693	7.11428		I6	mmu-miR-7a*	31.5391	31.3939	31.4665	7.39997		I6	mmu-miR-7a*	32.5827	31.6191	32.1009	7.07653			-0.0377567	0.285684	-0.32344	-0.285684	0.0377567	0.32344		mmu-miR-7a*	1.02652	0.17812	0.820353	0.0297205		1.25131	0.322658	1.21899	0.0297205		0.974169	0.17812	0.799162	0.322658
I7	mmu-miR-9*	35.3184	32.9294	34.1239	7.96888		I7	mmu-miR-9*	22.5803	22.5254	22.5528	-1.51372		I7	mmu-miR-9*	33.8686	34.1348	34.0017	8.97732			1.00844	-9.4826	10.491	9.4826	-1.00844	-10.491		mmu-miR-9*	0.497083	0.928286	715.397	0.0104945		0.000694836	0.000140964	0.00139783	0.0104945		2.01174	0.928286	1439.19	0.000140964
I8	mmu-miR-10a*	39.5155	39.1241	39.3198	13.1648		I8	mmu-miR-10a*	38.9139	36.1858	37.5499	13.4833		I8	mmu-miR-10a*	35.1982	36.1316	35.6649	10.6405			-2.52428	0.318533	-2.84281	-0.318533	2.52428	2.84281		mmu-miR-10a*	5.75287	0.0186374	0.801885	0.327683		7.17418	0.321147	1.24706	0.327683		0.173826	0.0186374	0.139389	0.321147
I9	mmu-miR-10b*	36.0699	40.0123	38.0411	11.8861		I9	mmu-miR-10b*	35.2262	34.747	34.9866	10.92		I9	mmu-miR-10b*	36.4344	38.0262	37.2303	12.2059			0.319879	-0.966022	1.2859	0.966022	-0.319879	-1.2859		mmu-miR-10b*	0.801137	0.739618	1.95345	0.263837		0.410115	0.1142	0.511916	0.263837		1.24823	0.739618	2.43834	0.1142
I10	mmu-miR-15a*	29.1688	28.9279	29.0484	2.89335		I10	mmu-miR-15a*	28.5949	28.6849	28.6399	4.57338		I10	mmu-miR-15a*	30.3466	30.308	30.3273	5.30292			2.40957	1.68003	0.729537	-1.68003	-2.40957	-0.729537		mmu-miR-15a*	0.188212	0.00897741	0.312076	0.0864677		0.603097	0.000841211	3.20435	0.0864677		5.31316	0.00897741	1.65811	0.000841211
I11	mmu-miR-15b*	31.9227	31.5799	31.7513	5.59628		I11	mmu-miR-15b*	29.3289	29.5585	29.4437	5.37715		I11	mmu-miR-15b*	30.1515	30.6463	30.3989	5.37449			-0.22179	-0.219127	-0.00266361	0.219127	0.22179	0.00266361		mmu-miR-15b*	1.16618	0.0461241	1.16403	0.00789663		1.00185	0.0727595	0.859085	0.00789663		0.857501	0.0461241	0.998155	0.0727595
I12	mmu-miR-16*	30.6118	30.2305	30.4212	4.26613		I12	mmu-miR-16*	28.2707	28.3301	28.3004	4.23385		I12	mmu-miR-16*	29.1812	29.4022	29.2917	4.26733			0.00120267	-0.0322811	0.0334838	0.0322811	-0.00120267	-0.0334838		mmu-miR-16*	0.999167	0.0360314	1.02263	0.00817863		0.977058	0.0130684	0.977873	0.00817863		1.00083	0.0360314	1.02348	0.0130684
I13	mmu-miR-17*	30.4373	31.0672	30.7523	4.59722		I13	mmu-miR-17*	29.0451	28.7031	28.8741	4.80755		I13	mmu-miR-17*	31.2815	30.7517	31.0166	5.99222			1.395	0.210327	1.18467	-0.210327	-1.395	-1.18467		mmu-miR-17*	0.380245	0.58647	0.864341	0.0345419		0.439925	0.0209751	1.15695	0.0345419		2.62988	0.58647	2.27311	0.0209751
I14	mmu-miR-18a*	29.78	29.7603	29.7702	3.61514		I14	mmu-miR-18a*	29.3383	29.5014	29.4199	5.35333		I14	mmu-miR-18a*	30.0336	30.6705	30.352	5.32766			1.71252	1.73818	-0.0256623	-1.73818	-1.71252	0.0256623		mmu-miR-18a*	0.305127	0.209305	0.299747	0.0508087		1.01795	0.105092	3.33615	0.0508087		3.27733	0.209305	0.98237	0.105092
I15	mmu-miR-19a*	34.8241	34.2367	34.5304	8.37536		I15	mmu-miR-19a*	32.8234	33.0214	32.9224	8.85583		I15	mmu-miR-19a*	32.5443	32.3585	32.4514	7.427			-0.948363	0.480467	-1.42883	-0.480467	0.948363	1.42883		mmu-miR-19a*	1.92968	0.0212612	0.716746	0.0352059		2.69228	0.0739953	1.3952	0.0352059		0.51822	0.0212612	0.371432	0.0739953
I16	mmu-miR-20a*	31.1442	32.2659	31.705	5.55		I16	mmu-miR-20a*	31.0104	30.5802	30.7953	6.72874		I16	mmu-miR-20a*	31.4839	32.6549	32.0694	7.04503			1.49503	1.17873	0.316298	-1.17873	-1.49503	-0.316298		mmu-miR-20a*	0.354774	0.697135	0.44174	0.269097		0.803128	0.177826	2.26378	0.269097		2.8187	0.697135	1.24513	0.177826
I17	mmu-miR-20b*	35.3248	35.2686	35.2967	9.14167		I17	mmu-miR-20b*	34.217	34.0949	34.1559	10.0894		I17	mmu-miR-20b*	34.315	35.0141	34.6645	9.64016			0.498483	0.94771	-0.449227	-0.94771	-0.498483	0.449227		mmu-miR-20b*	0.707851	0.213244	0.518455	0.00345249		1.36531	0.288195	1.92881	0.00345249		1.41273	0.213244	0.732435	0.288195
I18	mmu-miR-21*	33.2248	33.2686	33.2467	7.09167		I18	mmu-miR-21*	31.4402	31.7159	31.578	7.51149		I18	mmu-miR-21*	32.2103	32.0766	32.1435	7.1191			0.02743	0.419823	-0.392393	-0.419823	-0.02743	0.392393		mmu-miR-21*	0.981167	0.00404005	0.747516	0.00692181		1.31257	0.0661825	1.33776	0.00692181		1.01919	0.00404005	0.761865	0.0661825
I19	mmu-miR-22*	35.0395	38.4327	36.7361	10.5811		I19	mmu-miR-22*	34.2002	33.1578	33.679	9.61243		I19	mmu-miR-22*	35.077	37.5516	36.3143	11.2899			0.708778	-0.968661	1.67744	0.968661	-0.708778	-1.67744		mmu-miR-22*	0.611838	0.859352	1.95702	0.227128		0.312637	0.188659	0.51098	0.227128		1.63442	0.859352	3.1986	0.188659
I20	mmu-miR-24-1*	37.1142	35.9907	36.5525	10.3974		I20	mmu-miR-24-1*	39.1363	38.122	38.6291	14.5626		I20	mmu-miR-24-1*		40.7811	40.7811	15.7567			5.35929	4.16517	1.19412	-4.16517	-5.35929	-1.19412		mmu-miR-24-1*	0.0243609	#DIV/0!	0.0557389	0.111109		0.437053	#DIV/0!	17.9408	0.111109		41.0495	#DIV/0!	2.28805	#DIV/0!
I21	mmu-miR-24-2*	32.8237	33.4219	33.1228	6.9678		I21	mmu-miR-24-2*	32.7904	32.4051	32.5977	8.5312		I21	mmu-miR-24-2*	34.082	33.4482	33.7651	8.74074			1.77295	1.56341	0.209541	-1.56341	-1.77295	-0.209541		mmu-miR-24-2*	0.292611	0.278419	0.338351	0.277986		0.864812	0.0878266	2.95551	0.277986		3.41751	0.278419	1.15632	0.0878266
I22	mmu-miR-26b*	34.6672	33.5243	34.0958	7.94074		I22	mmu-miR-26b*	31.8953	31.744	31.8197	7.75311		I22	mmu-miR-26b*	31.6145	31.7309	31.6727	6.64831			-1.29243	-0.187633	-1.10479	0.187633	1.29243	1.10479		mmu-miR-26b*	2.4494	0.0518643	1.13889	0.0585615		2.15068	0.263381	0.878045	0.0585615		0.408263	0.0518643	0.464969	0.263381
I23	mmu-miR-27a*	30.2923	30.0718	30.1821	4.02704		I23	mmu-miR-27a*	31.4946	31.6742	31.5844	7.51783		I23	mmu-miR-27a*	33.264	33.2865	33.2753	8.25088			4.22384	3.4908	0.733042	-3.4908	-4.22384	-0.733042		mmu-miR-27a*	0.0535178	0.00128087	0.088954	0.0101241		0.601634	0.00285262	11.2418	0.0101241		18.6854	0.00128087	1.66214	0.00285262
I24	mmu-miR-27b*	32.172	31.8084	31.9902	5.83517		I24	mmu-miR-27b*	31.7233	31.5017	31.6125	7.54598		I24	mmu-miR-27b*	32.6091	32.3587	32.4839	7.45952			1.62436	1.71081	-0.0864574	-1.71081	-1.62436	0.0864574		mmu-miR-27b*	0.324354	0.154752	0.305488	0.218074		1.06176	0.0348909	3.27346	0.218074		3.08305	0.154752	0.941833	0.0348909
J1	mmu-miR-28*	28.8926	28.8505	28.8715	2.71651		J1	mmu-miR-28*	28.0432	27.8767	27.9599	3.89339		J1	mmu-miR-28*	30.8042	30.544	30.6741	5.64976			2.93325	1.17688	1.75637	-1.17688	-2.93325	-1.75637		mmu-miR-28*	0.130919	0.00530273	0.442306	0.00875734		0.295993	0.00322299	2.26088	0.00875734		7.63829	0.00530273	3.37846	0.00322299
J2	mmu-miR-29a*	31.4478	31.5419	31.4949	5.33985		J2	mmu-miR-29a*	32.1121	31.9097	32.0109	7.94436		J2	mmu-miR-29a*	32.5309	32.6314	32.5811	7.55677			2.21692	2.60451	-0.387593	-2.60451	-2.21692	0.387593		mmu-miR-29a*	0.2151	0.00399155	0.164424	0.0437044		1.30821	0.0370611	6.08185	0.0437044		4.64899	0.00399155	0.764404	0.0370611
J3	mmu-miR-29b*	33.4843	34.3901	33.9372	7.78217		J3	mmu-miR-29b*	33.5748	34.9932	34.284	10.2174		J3	mmu-miR-29b*	34.4679	33.3544	33.9112	8.88677			1.1046	2.43527	-1.33067	-2.43527	-1.1046	1.33067		mmu-miR-29b*	0.46503	0.974347	0.184888	0.720222		2.51519	0.71935	5.40867	0.720222		2.1504	0.974347	0.397584	0.71935
J4	mmu-miR-29c*	33.3108	33.3428	33.3268	7.1718		J4	mmu-miR-29c*	31.2412	31.4922	31.3667	7.30016		J4	mmu-miR-29c*	34.5614	34.913	34.7372	9.71286			2.54106	0.128366	2.41269	-0.128366	-2.54106	-2.41269		mmu-miR-29c*	0.171817	0.0153066	0.914867	0.0041428		0.187805	0.00408261	1.09305	0.0041428		5.82016	0.0153066	5.32467	0.00408261
J5	mmu-miR-30a*	28.6493	28.6763	28.6628	2.50775		J5	mmu-miR-30a*	26.1411	26.1059	26.1235	2.05695		J5	mmu-miR-30a*	27.4309	27.5004	27.4657	2.44127			-0.0664745	-0.450791	0.384317	0.450791	0.0664745	-0.384317		mmu-miR-30a*	1.04715	0.000968377	1.36679	7.63323e-05		0.766142	0.000840915	0.731642	7.63323e-05		0.954969	0.000968377	1.30524	0.000840915
J6	mmu-miR-30b*	36.2982	35.853	36.0756	9.92061		J6	mmu-miR-30b*	34.2685	34.1827	34.2256	10.1591		J6	mmu-miR-30b*	34.8273	36.0257	35.4265	10.4021			0.481509	0.238472	0.243037	-0.238472	-0.481509	-0.243037		mmu-miR-30b*	0.716228	0.416717	0.847642	0.014686		0.844965	0.183636	1.17974	0.014686		1.3962	0.416717	1.18348	0.183636
J7	mmu-miR-30c-1*	34.0484	39.0773	36.5629	10.4078		J7	mmu-miR-30c-1*	31.8196	31.9075	31.8635	7.79699		J7	mmu-miR-30c-1*	35.4153	33.7874	34.6014	9.57698			-0.830851	-2.61084	1.77999	2.61084	0.830851	-1.77999		mmu-miR-30c-1*	1.77873	0.535306	6.10858	0.202615		0.291186	0.0783632	0.163704	0.202615		0.562198	0.535306	3.43423	0.0783632
J8	mmu-miR-30c-2*	35.1048	35.3561	35.2304	9.07541		J8	mmu-miR-30c-2*	33.2382	33.1856	33.2119	9.14534		J8	mmu-miR-30c-2*	34.9232	39.5985	37.2608	12.2364			3.16103	0.0699329	3.0911	-0.0699329	-3.16103	-3.0911		mmu-miR-30c-2*	0.111798	0.477204	0.952682	0.00402186		0.117351	0.22542	1.04967	0.00402186		8.94467	0.477204	8.52143	0.22542
J9	mmu-miR-30e*	29.1695	28.8988	29.0341	2.87912		J9	mmu-miR-30e*	26.3108	26.2528	26.2818	2.21524		J9	mmu-miR-30e*	27.7591	27.5455	27.6523	2.62791			-0.251211	-0.66388	0.412669	0.66388	0.251211	-0.412669		mmu-miR-30e*	1.19021	0.0152029	1.58434	0.00251792		0.751232	0.00645267	0.631178	0.00251792		0.840191	0.0152029	1.33115	0.00645267
J10	mmu-miR-31*	29.5013	29.4673	29.4843	3.32924		J10	mmu-miR-31*	36.6461	37.6944	37.1702	13.1037		J10	mmu-miR-31*	30.4563	30.5871	30.5217	5.49734			2.1681	9.77442	-7.60632	-9.77442	-2.1681	7.60632		mmu-miR-31*	0.222503	0.00421752	0.00114184	0.00462337		194.864	0.00625311	875.78	0.00462337		4.49432	0.00421752	0.00513179	0.00625311
J11	mmu-miR-33*	34.1272	33.3499	33.7385	7.58349		J11	mmu-miR-33*	31.2187	31.7198	31.4693	7.40271		J11	mmu-miR-33*	33.507	35.3708	34.4389	9.4145			1.83102	-0.180775	2.01179	0.180775	-1.83102	-2.01179		mmu-miR-33*	0.281066	0.559641	1.13349	0.0391058		0.247965	0.0913572	0.882229	0.0391058		3.55788	0.559641	4.03283	0.0913572
J12	mmu-miR-34c*	27.7312	27.9779	27.8545	1.69952		J12	mmu-miR-34c*	26.2634	26.3321	26.2978	2.23122		J12	mmu-miR-34c*	27.4488	27.4021	27.4255	2.40109			0.701569	0.531702	0.169867	-0.531702	-0.701569	-0.169867		mmu-miR-34c*	0.614903	0.0759796	0.691738	0.00669736		0.888924	0.00135378	1.44563	0.00669736		1.62627	0.0759796	1.12496	0.00135378
J13	mmu-miR-92a*	32.0424	32.1493	32.0958	5.94081		J13	mmu-miR-92a*	30.7601	31.4338	31.097	7.03042		J13	mmu-miR-92a*	31.4005	31.3541	31.3773	6.35293			0.412112	1.08961	-0.677494	-1.08961	-0.412112	0.677494		mmu-miR-92a*	0.751523	0.00650611	0.46989	0.0994958		1.59936	0.49373	2.12816	0.0994958		1.33063	0.00650611	0.625251	0.49373
J14	mmu-miR-93*	30.0287	30.2035	30.1161	3.96111		J14	mmu-miR-93*	28.268	28.1852	28.2266	4.16002		J14	mmu-miR-93*	29.1014	29.2322	29.1668	4.14242			0.181307	0.198913	-0.0176053	-0.198913	-0.181307	0.0176053		mmu-miR-93*	0.881903	0.0129709	0.871207	0.00260956		1.01228	0.00671538	1.14783	0.00260956		1.13391	0.0129709	0.987871	0.00671538
J15	mmu-miR-99b*	29.4198	29.6664	29.5431	3.3881		J15	mmu-miR-99b*	28.5886	28.0217	28.3051	4.23856		J15	mmu-miR-99b*	29.1142	29.0928	29.1035	4.07913			0.691031	0.85046	-0.15943	-0.85046	-0.691031	0.15943		mmu-miR-99b*	0.619411	0.0709447	0.554608	0.0570578		1.11685	0.106442	1.80308	0.0570578		1.61444	0.0709447	0.895379	0.106442
J16	mmu-miR-101a*	35.4543	35.3142	35.3842	9.22919		J16	mmu-miR-101a*	33.0525	33.5642	33.3084	9.24183		J16	mmu-miR-101a*	32.5203	32.6574	32.5889	7.56448			-1.66472	0.0126387	-1.67735	-0.0126387	1.66472	1.67735		mmu-miR-101a*	3.17051	0.0012271	0.991278	0.0159375		3.19841	0.112992	1.0088	0.0159375		0.315407	0.0012271	0.312656	0.112992
J17	mmu-miR-106b*	28.847	29.0339	28.9405	2.78543		J17	mmu-miR-106b*	27.2627	27.2873	27.275	3.20846		J17	mmu-miR-106b*	28.1076	28.0284	28.068	3.04365			0.258227	0.423029	-0.164802	-0.423029	-0.258227	0.164802		mmu-miR-106b*	0.836115	0.0132653	0.745857	0.00318786		1.12101	0.00272345	1.34074	0.00318786		1.19601	0.0132653	0.892051	0.00272345
J18	mmu-miR-124*	35.3892	34.1407	34.765	8.60993		J18	mmu-miR-124*	32.2614	32.0362	32.1488	8.08228		J18	mmu-miR-124*	33.6613	36.0356	34.8484	9.82405			1.21412	-0.527651	1.74177	0.527651	-1.21412	-1.74177		mmu-miR-124*	0.431035	0.956035	1.44158	0.0540613		0.299002	0.151884	0.693683	0.0540613		2.32	0.956035	3.34446	0.151884
J19	mmu-miR-125b*	35.8546	35.5569	35.7057	9.55071		J19	mmu-miR-125b*	33.9456	33.8746	33.9101	9.84356		J19	mmu-miR-125b*	36.9948	36.2435	36.6192	11.5948			2.04407	0.29285	1.75122	-0.29285	-2.04407	-1.75122		mmu-miR-125b*	0.242479	0.152217	0.816288	0.00718264		0.297051	0.0188518	1.22506	0.00718264		4.12407	0.152217	3.36642	0.0188518
J20	mmu-miR-127*	34.3261	32.2706	33.2983	7.14332		J20	mmu-miR-127*	31.4864	31.9284	31.7074	7.64087		J20	mmu-miR-127*	32.4174	31.7419	32.0796	7.05523			-0.0880821	0.497551	-0.585633	-0.497551	0.0880821	0.585633		mmu-miR-127*	1.06296	0.376919	0.708308	0.269344		1.5007	0.4538	1.41182	0.269344		0.940773	0.376919	0.666357	0.4538
J21	mmu-miR-130b*	32.492	32.9927	32.7423	6.58729		J21	mmu-miR-130b*	30.0158	29.8714	29.9436	5.87709		J21	mmu-miR-130b*	31.5908	31.3418	31.4663	6.44194			-0.145351	-0.710202	0.564851	0.710202	0.145351	-0.564851		mmu-miR-130b*	1.106	0.0448111	1.63603	0.00855607		0.676025	0.00881457	0.611235	0.00855607		0.904159	0.0448111	1.47923	0.00881457
J22	mmu-miR-133a*	39.7685	36.5255	38.147	11.992		J22	mmu-miR-133a*	33.6765	35.5313	34.6039	10.5374		J22	mmu-miR-133a*	34.8202	33.7888	34.3045	9.28008			-2.71188	-1.45459	-1.25728	1.45459	2.71188	1.25728		mmu-miR-133a*	6.55173	0.152476	2.7408	0.198312		2.39045	0.804318	0.364858	0.198312		0.152631	0.152476	0.418332	0.804318
J23	mmu-miR-135a*	24.5642	24.5808	24.5725	-1.58252		J23	mmu-miR-135a*	22.9337	22.9748	22.9542	-1.11232		J23	mmu-miR-135a*	25.1975	24.3604	24.779	-0.24539			1.33713	0.470199	0.866926	-0.470199	-1.33713	-0.866926		mmu-miR-135a*	0.395809	0.670689	0.721865	0.000187671		0.548314	0.0489007	1.3853	0.000187671		2.52647	0.670689	1.82377	0.0489007
J24	mmu-miR-136*	32.4849	32.9802	32.7325	6.57751		J24	mmu-miR-136*	35.4412	34.5958	35.0185	10.9519		J24	mmu-miR-136*	34.8874	35.4606	35.174	10.1496			3.57213	4.3744	-0.80227	-4.3744	-3.57213	0.80227		mmu-miR-136*	0.0840777	0.0232347	0.048214	0.0429903		1.74384	0.78944	20.7409	0.0429903		11.8938	0.0232347	0.573446	0.78944
K1	mmu-miR-138*	31.5406	32.0268	31.7837	5.62864		K1	mmu-miR-138*	30.2914	30.1388	30.2151	6.14856		K1	mmu-miR-138*	32.0948	35.18	33.6374	8.61303			2.98439	0.519915	2.46448	-0.519915	-2.98439	-2.46448		mmu-miR-138*	0.12636	0.357087	0.697413	0.0253892		0.181184	0.157051	1.43387	0.0253892		7.91391	0.357087	5.51926	0.157051
K2	mmu-miR-140*	28.4704	28.7612	28.6158	2.46077		K2	mmu-miR-140*	28.473	28.5929	28.5329	4.4664		K2	mmu-miR-140*	28.8186	29.3062	29.0624	4.03802			1.57725	2.00563	-0.428378	-2.00563	-1.57725	0.428378		mmu-miR-140*	0.33512	0.25633	0.249027	0.650926		1.34572	0.169467	4.01563	0.650926		2.984	0.25633	0.743097	0.169467
K3	mmu-miR-141*	32.259	31.6947	31.9768	5.82181		K3	mmu-miR-141*	31.1886	31.0475	31.1181	7.05152		K3	mmu-miR-141*	33.3701	33.2626	33.3163	8.29193			2.47012	1.2297	1.24042	-1.2297	-2.47012	-1.24042		mmu-miR-141*	0.180476	0.0430271	0.426405	0.0980952		0.42325	0.00162463	2.34519	0.0980952		5.5409	0.0430271	2.36267	0.00162463
K4	mmu-miR-145*	37.9181	34.9794	36.4487	10.2937		K4	mmu-miR-145*	35.9224	33.6585	34.7905	10.7239		K4	mmu-miR-145*	36.5691	36.6058	36.5875	11.5631			1.2694	0.430212	0.839185	-0.430212	-1.2694	-0.839185		mmu-miR-145*	0.414833	0.933384	0.742153	0.465645		0.558959	0.253349	1.34743	0.465645		2.41061	0.933384	1.78904	0.253349
K5	mmu-miR-146b*	33.4859	33.4793	33.4826	7.32754		K5	mmu-miR-146b*	31.6212	32.1404	31.8808	7.81425		K5	mmu-miR-146b*	36.6507	33.4855	35.0681	10.0437			2.71615	0.48671	2.22944	-0.48671	-2.71615	-2.22944		mmu-miR-146b*	0.152179	0.421946	0.713651	0.0252845		0.213241	0.185232	1.40125	0.0252845		6.57119	0.421946	4.68953	0.185232
K6	mmu-miR-148a*	35.78	40.9093	38.3447	12.1896		K6	mmu-miR-148a*	34.1852	33.1922	33.6887	9.62214		K6	mmu-miR-148a*	34.1439	33.6221	33.883	8.8586			-3.33104	-2.56751	-0.763532	2.56751	3.33104	0.763532		mmu-miR-148a*	10.0633	0.225635	5.92784	0.216635		1.69764	0.76208	0.168696	0.216635		0.0993705	0.225635	0.589052	0.76208
K7	mmu-miR-150*	24.7364	24.6768	24.7066	-1.44845		K7	mmu-miR-150*	23.1031	23.2135	23.1583	-0.908265		K7	mmu-miR-150*	22.1272	25.4221	23.7747	-1.24972			0.198732	0.540185	-0.341453	-0.540185	-0.198732	0.341453		mmu-miR-150*	0.871316	0.628675	0.687683	0.00163853		1.26703	0.744378	1.45416	0.00163853		1.14769	0.628675	0.789246	0.744378
K8	mmu-miR-154*	34.3727	34.5494	34.461	8.30598		K8	mmu-miR-154*	35.4263	39.2971	37.3617	13.2952		K8	mmu-miR-154*	39.2236	37.358	38.2908	13.2664			4.96046	4.98918	-0.0287232	-4.98918	-4.96046	0.0287232		mmu-miR-154*	0.0321184	0.0549683	0.0314853	0.273035		1.02011	0.707576	31.7609	0.273035		31.1348	0.0549683	0.980287	0.707576
K9	mmu-miR-181a-1*	31.988	32.4647	32.2264	6.07133		K9	mmu-miR-181a-1*	27.4973	27.2017	27.3495	3.28294		K9	mmu-miR-181a-1*	33.3328	34.1757	33.7543	8.72988			2.65855	-2.78839	5.44694	2.78839	-2.65855	-5.44694		mmu-miR-181a-1*	0.158378	0.0874431	6.90858	0.00329099		0.0229249	0.00482679	0.144748	0.00329099		6.314	0.0874431	43.6207	0.00482679
K10	mmu-miR-181a-2*	33.8696	34.4129	34.1412	7.98621		K10	mmu-miR-181a-2*	32.8693	33.0388	32.954	8.88749		K10	mmu-miR-181a-2*	34.5732	35.982	35.2776	10.2532			2.26698	0.901277	1.3657	-0.901277	-2.26698	-1.3657		mmu-miR-181a-2*	0.207764	0.271228	0.535413	0.0529363		0.388045	0.0819393	1.86772	0.0529363		4.81314	0.271228	2.57702	0.0819393
K11	mmu-miR-183*	31.8002	31.8908	31.8455	5.69046		K11	mmu-miR-183*	31.5207	31.569	31.5448	7.47829		K11	mmu-miR-183*	30.9705	32.594	31.7822	6.75785			1.06739	1.78783	-0.720436	-1.78783	-1.06739	0.720436		mmu-miR-183*	0.477181	0.945065	0.289608	0.0279294		1.64768	0.797569	3.45295	0.0279294		2.09564	0.945065	0.606914	0.797569
K12	mmu-miR-186*	34.3302	34.6329	34.4815	8.32651		K12	mmu-miR-186*	30.906	30.9559	30.931	6.86443		K12	mmu-miR-186*	35.8903	35.2881	35.5892	10.5648			2.23831	-1.46207	3.70038	1.46207	-2.23831	-3.70038		mmu-miR-186*	0.211935	0.081402	2.75504	0.00186089		0.0769263	0.00417933	0.362971	0.00186089		4.71843	0.081402	12.9995	0.00417933
K13	mmu-miR-191*	33.5135	32.3267	32.9201	6.76507		K13	mmu-miR-191*	31.4089	31.7454	31.5772	7.51064		K13	mmu-miR-191*	31.4882	32.3606	31.9244	6.90003			0.134959	0.745572	-0.610613	-0.745572	-0.134959	0.610613		mmu-miR-191*	0.910696	0.308986	0.596431	0.161385		1.52691	0.535063	1.67664	0.161385		1.09806	0.308986	0.654918	0.535063
K14	mmu-miR-193*	32.7848	33.8535	33.3192	7.16414		K14	mmu-miR-193*	31.4083	31.2365	31.3224	7.25585		K14	mmu-miR-193*	33.7477	33.4262	33.587	8.56257			1.39843	0.0917154	1.30672	-0.0917154	-1.39843	-1.30672		mmu-miR-193*	0.379342	0.67866	0.938406	0.0662452		0.40424	0.00641696	1.06564	0.0662452		2.63615	0.67866	2.47378	0.00641696
K15	mmu-miR-196a*	36.6159	37.3365	36.9762	10.8211		K15	mmu-miR-196a*	32.6041	33.0818	32.8429	8.77637		K15	mmu-miR-196a*	33.6845	33.0552	33.3699	8.34548			-2.47566	-2.04477	-0.43089	2.04477	2.47566	0.43089		mmu-miR-196a*	5.5622	0.0171437	4.12606	0.0107625		1.34806	0.313861	0.242362	0.0107625		0.179785	0.0171437	0.741804	0.313861
K16	mmu-miR-199b*	28.1042	27.9722	28.0382	1.88315		K16	mmu-miR-199b*	32.0783	32.1414	32.1098	8.0433		K16	mmu-miR-199b*	29.9324	29.879	29.9057	4.88133			2.99818	6.16015	-3.16197	-6.16015	-2.99818	3.16197		mmu-miR-199b*	0.125158	0.00145028	0.0139833	0.000322478		8.9505	0.000351412	71.5138	0.000322478		7.98992	0.00145028	0.111726	0.000351412
K17	mmu-miR-200a*	31.1775	30.7681	30.9728	4.81776		K17	mmu-miR-200a*	29.7199	29.7315	29.7257	5.65912		K17	mmu-miR-200a*	30.9549	31.4748	31.2148	6.19047			1.3727	0.841362	0.531343	-0.841362	-1.3727	-0.531343		mmu-miR-200a*	0.386167	0.540558	0.558116	0.0259192		0.69191	0.0291645	1.79174	0.0259192		2.58956	0.540558	1.44527	0.0291645
K18	mmu-miR-200b*	31.6209	31.3748	31.4978	5.34278		K18	mmu-miR-200b*	30.8822	30.7307	30.8064	6.73989		K18	mmu-miR-200b*	32.0478	31.3454	31.6966	6.67221			1.32943	1.39711	-0.0676726	-1.39711	-1.32943	0.0676726		mmu-miR-200b*	0.397925	0.646615	0.37969	0.0410177		1.04802	0.131493	2.63373	0.0410177		2.51304	0.646615	0.954176	0.131493
K19	mmu-miR-200c*	34.5223	32.545	33.5336	7.37861		K19	mmu-miR-200c*	31.459	31.6897	31.5744	7.50785		K19	mmu-miR-200c*	34.3478	34.6255	34.4866	9.46225			2.08364	0.12924	1.9544	-0.12924	-2.08364	-1.9544		mmu-miR-200c*	0.235918	0.440544	0.914313	0.187878		0.258028	0.00382083	1.09372	0.187878		4.23876	0.440544	3.87555	0.00382083
K20	mmu-miR-203*		40.3527	40.3527	14.1976		K20	mmu-miR-203*	35.0251	35.0121	35.0186	10.9521		K20	mmu-miR-203*	34.2735	33.7349	34.0042	8.97983			-5.21779	-3.24557	-1.97222	3.24557	5.21779	1.97222		mmu-miR-203*	37.2145	#DIV/0!	9.48448	#DIV/0!		3.92372	0.0638503	0.105435	#DIV/0!		0.0268713	#DIV/0!	0.25486	0.0638503
K21	mmu-miR-214*	31.0155	31.1431	31.0793	4.9243		K21	mmu-miR-214*	30.3769	30.9242	30.6506	6.58402		K21	mmu-miR-214*	31.0656	31.2611	31.1633	6.13895			1.21465	1.65972	-0.445078	-1.65972	-1.21465	0.445078		mmu-miR-214*	0.430879	0.546556	0.3165	0.266553		1.36139	0.219683	3.15956	0.266553		2.32084	0.546556	0.734545	0.219683
K22	mmu-miR-218-1*	32.4563	32.1809	32.3186	6.16359		K22	mmu-miR-218-1*	30.9021	30.6196	30.7609	6.69435		K22	mmu-miR-218-1*	31.472	32.7137	32.0929	7.06848			0.904886	0.530755	0.37413	-0.530755	-0.904886	-0.37413		mmu-miR-218-1*	0.534075	0.756527	0.692192	0.0156625		0.77157	0.171549	1.44469	0.0156625		1.8724	0.756527	1.29606	0.171549
K23	mmu-miR-218-2*	31.8915	32.4168	32.1541	5.99912		K23	mmu-miR-218-2*	29.7472	29.8996	29.8234	5.75688		K23	mmu-miR-218-2*	31.0551	31.1515	31.1033	6.07894			0.0798202	-0.242241	0.322062	0.242241	-0.0798202	-0.322062		mmu-miR-218-2*	0.946176	0.0589105	1.18283	0.0134857		0.799926	0.00492405	0.845431	0.0134857		1.05689	0.0589105	1.25012	0.00492405
K24	mmu-miR-293*	34.3364	33.6558	33.9961	7.8411		K24	mmu-miR-293*	34.8543	34.4465	34.6504	10.5839		K24	mmu-miR-293*	34.4455	36.8242	35.6349	10.6105			2.7694	2.7428	0.0266087	-2.7428	-2.7694	-0.0266087		mmu-miR-293*	0.146665	0.316369	0.149395	0.240865		0.981725	0.500313	6.69366	0.240865		6.81826	0.316369	1.01861	0.500313
L1	mmu-miR-294*	29.3611	29.2261	29.2936	3.13859		L1	mmu-miR-294*	32.2955	32.108	32.2018	8.13524		L1	mmu-miR-294*	34.2049	33.5582	33.8816	8.85718			5.7186	4.99665	0.721948	-4.99665	-5.7186	-0.721948		mmu-miR-294*	0.0189903	0.00514303	0.0313227	0.00157423		0.606278	0.0378966	31.9258	0.00157423		52.6586	0.00514303	1.64941	0.0378966
L2	mmu-miR-295*	29.825	30.224	30.0245	3.86949		L2	mmu-miR-295*	30.0285	30.6434	30.336	6.26943		L2	mmu-miR-295*	32.0937	31.6467	31.8702	6.84579			2.97631	2.39994	0.576363	-2.39994	-2.97631	-0.576363		mmu-miR-295*	0.12707	0.0253481	0.189472	0.484944		0.670652	0.0562524	5.27782	0.484944		7.86969	0.0253481	1.49109	0.0562524
L3	mmu-miR-297a*	34.1706	35.8044	34.9875	8.83246		L3	mmu-miR-297a*	31.903	31.4942	31.6986	7.63205		L3	mmu-miR-297a*	31.5321	31.9069	31.7195	6.69511			-2.13735	-1.20041	-0.936938	1.20041	2.13735	0.936938		mmu-miR-297a*	4.39952	0.0599197	2.29805	0.0597392		1.91446	0.946797	0.435152	0.0597392		0.227297	0.0599197	0.52234	0.946797
L4	mmu-miR-297c*	34.5172	35.03	34.7736	8.61855		L4	mmu-miR-297c*	31.8313	32.9917	32.4115	8.34494		L4	mmu-miR-297c*	31.8921	33.6548	32.7734	7.74905			-0.869501	-0.27361	-0.595891	0.27361	0.869501	0.595891		mmu-miR-297c*	1.82703	0.161165	1.20883	0.0651473		1.51141	0.764278	0.827247	0.0651473		0.547336	0.161165	0.661636	0.764278
L5	mmu-miR-299*	31.6768	32.1805	31.9286	5.77361		L5	mmu-miR-299*	32.6234	32.8828	32.7531	8.68653		L5	mmu-miR-299*	35.4237	33.4774	34.4505	9.42615			3.65254	2.91293	0.739615	-2.91293	-3.65254	-0.739615		mmu-miR-299*	0.0795198	0.12887	0.132777	0.100587		0.598899	0.225947	7.53144	0.100587		12.5755	0.12887	1.66973	0.225947
L6	mmu-miR-300*	34.4063	34.112	34.2591	8.10411		L6	mmu-miR-300*	34.6062	36.2486	35.4274	11.3608		L6	mmu-miR-300*	35.7599	36.2823	36.0211	10.9967			2.89258	3.25672	-0.364143	-3.25672	-2.89258	0.364143		mmu-miR-300*	0.134663	0.0277491	0.104623	0.296406		1.28712	0.562049	9.55809	0.296406		7.42597	0.0277491	0.77693	0.562049
L7	mmu-miR-302a*	30.7773	30.2756	30.5265	4.37143		L7	mmu-miR-302a*	32.1953	32.3259	32.2606	8.19406		L7	mmu-miR-302a*	33.2475	34.1736	33.7105	8.68616			4.31473	3.82263	0.4921	-3.82263	-4.31473	-0.4921		mmu-miR-302a*	0.0502502	0.0262793	0.0706764	0.0216183		0.71099	0.0901657	14.149	0.0216183		19.9004	0.0262793	1.40649	0.0901657
L8	mmu-miR-302b*	34.8328	33.636	34.2344	8.07937		L8	mmu-miR-302b*	32.6394	32.9364	32.7879	8.72136		L8	mmu-miR-302b*	35.2756	39.6244	37.45	12.4256			4.34623	0.641987	3.70425	-0.641987	-4.34623	-3.70425		mmu-miR-302b*	0.0491647	0.290004	0.64083	0.143567		0.0767204	0.165821	1.56048	0.143567		20.3398	0.290004	13.0343	0.165821
L9	mmu-miR-302c*	32.3977	32.3586	32.3782	6.22313		L9	mmu-miR-302c*	31.4447	31.9874	31.7161	7.64953		L9	mmu-miR-302c*	33.3237	33.454	33.3888	8.36446			2.14133	1.4264	0.714933	-1.4264	-2.14133	-0.714933		mmu-miR-302c*	0.22667	0.00449513	0.372058	0.135401		0.609233	0.0267231	2.68775	0.135401		4.4117	0.00449513	1.64141	0.0267231
L10	mmu-miR-322*	31.951	32.2128	32.0819	5.92686		L10	mmu-miR-322*	28.2273	28.2392	28.2332	4.16669		L10	mmu-miR-322*	31.5059	32.3186	31.9123	6.8879			0.961039	-1.76017	2.72121	1.76017	-0.961039	-2.72121		mmu-miR-322*	0.513687	0.729535	3.38738	0.00115723		0.151647	0.0119823	0.295214	0.00115723		1.94671	0.729535	6.59424	0.0119823
L11	mmu-miR-325*	36.2216	36.4729	36.3473	10.1922		L11	mmu-miR-325*	32.0066	32.1734	32.09	8.02346		L11	mmu-miR-325*	36.2653	34.1868	35.226	10.2017			0.00942518	-2.16877	2.17819	2.16877	-0.00942518	-2.17819		mmu-miR-325*	0.993488	0.396257	4.49639	0.00125239		0.220952	0.0950376	0.2224	0.00125239		1.00655	0.396257	4.52587	0.0950376
L12	mmu-miR-330*	29.5807	29.4223	29.5015	3.34648		L12	mmu-miR-330*	27.649	27.7096	27.6793	3.61278		L12	mmu-miR-330*	28.6482	28.7059	28.677	3.65265			0.306171	0.266301	0.03987	-0.266301	-0.306171	-0.03987		mmu-miR-330*	0.808786	0.0102879	0.831449	0.00215765		0.972743	0.00175289	1.20272	0.00215765		1.23642	0.0102879	1.02802	0.00175289
L13	mmu-miR-374*	34.1084	35.2905	34.6995	8.54446		L13	mmu-miR-374*	33.6658	33.441	33.5534	9.48681		L13	mmu-miR-374*	33.7572	35.4236	34.5904	9.56599			1.02153	0.942356	0.0791724	-0.942356	-1.02153	-0.0791724		mmu-miR-374*	0.492594	0.924683	0.520382	0.197072		0.946601	0.342706	1.92166	0.197072		2.03007	0.924683	1.05641	0.342706
L14	mmu-miR-376a*	32.3704	32.1082	32.2393	6.08428		L14	mmu-miR-376a*	36.1575	34.7738	35.4656	11.3991		L14	mmu-miR-376a*	33.799	33.2571	33.5281	8.50367			2.41939	5.31481	-2.89542	-5.31481	-2.41939	2.89542		mmu-miR-376a*	0.186936	0.0504709	0.0251237	0.0444776		7.44062	0.120942	39.8031	0.0444776		5.34943	0.0504709	0.134397	0.120942
L15	mmu-miR-376b*	33.5543	37.938	35.7462	9.59113		L15	mmu-miR-376b*	34.4838	39.6105	37.0471	12.9806		L15	mmu-miR-376b*			#DIV/0!	#DIV/0!			#DIV/0!	3.38947	#DIV/0!	-3.38947	#DIV/0!	#DIV/0!		mmu-miR-376b*	#DIV/0!	#DIV/0!	0.0954265	0.736852		#DIV/0!	#DIV/0!	10.4793	0.736852		#DIV/0!	#DIV/0!	#DIV/0!	#DIV/0!
L16	mmu-miR-376c*	37.6688	36.5122	37.0905	10.9355		L16	mmu-miR-376c*	36.5749	36.6357	36.6053	12.5388		L16	mmu-miR-376c*		40.1614	40.1614	15.137			4.20152	1.60328	2.59824	-1.60328	-4.20152	-2.59824		mmu-miR-376c*	0.0543521	#DIV/0!	0.329128	0.490286		0.16514	#DIV/0!	3.03833	0.490286		18.3986	#DIV/0!	6.05548	#DIV/0!
L17	mmu-miR-378*	33.0495	31.8066	32.428	6.27299		L17	mmu-miR-378*	30.5993	30.3416	30.4705	6.40394		L17	mmu-miR-378*	32.0703	32.1858	32.1281	7.10367			0.830679	0.130945	0.699734	-0.130945	-0.830679	-0.699734		mmu-miR-378*	0.562265	0.678223	0.913233	0.0909956		0.615686	0.00717713	1.09501	0.0909956		1.77852	0.678223	1.62421	0.00717713
L18	mmu-miR-382*	37.7348	35.3697	36.5522	10.3972		L18	mmu-miR-382*	39.3577	38.7463	39.052	14.9855		L18	mmu-miR-382*	36.8651	37.407	37.1361	12.1117			1.71448	4.58824	-2.87376	-4.58824	-1.71448	2.87376		mmu-miR-382*	0.304712	0.677851	0.041572	0.177306		7.32973	0.0425757	24.0546	0.177306		3.28179	0.677851	0.136431	0.0425757
L19	mmu-miR-411*	29.7595	30.2216	29.9905	3.8355		L19	mmu-miR-411*	32.936	32.8895	32.9128	8.84625		L19	mmu-miR-411*	33.008	33.0303	33.0192	7.9948			4.1593	5.01074	-0.851444	-5.01074	-4.1593	0.851444		mmu-miR-411*	0.0559662	0.00578295	0.0310181	0.00625557		1.80431	0.054068	32.2392	0.00625557		17.8679	0.00578295	0.55423	0.054068
L20	mmu-miR-425*	29.9101	29.6362	29.7731	3.6181		L20	mmu-miR-425*	27.588	27.6064	27.5972	3.53067		L20	mmu-miR-425*	28.958	29.048	29.003	3.97863			0.360524	-0.0874352	0.447959	0.0874352	-0.360524	-0.447959		mmu-miR-425*	0.778882	0.0332989	1.06248	0.00395657		0.733079	0.00106384	0.941195	0.00395657		1.28389	0.0332989	1.36411	0.00106384
L21	mmu-miR-431*	32.2125	32.203	32.2078	6.05272		L21	mmu-miR-431*	30.4385	30.5104	30.4745	6.40794		L21	mmu-miR-431*	30.5575	30.3651	30.4613	5.43694			-0.615787	0.355213	-0.971	-0.355213	0.615787	0.971		mmu-miR-431*	1.53239	0.00302635	0.781754	0.000436992		1.9602	0.909711	1.27917	0.000436992		0.652574	0.00302635	0.510152	0.909711
L22	mmu-miR-433*	32.527	33.1475	32.8373	6.68222		L22	mmu-miR-433*	35.061	34.3188	34.6899	10.6233		L22	mmu-miR-433*	34.0218	34.4744	34.2481	9.22371			2.54149	3.9411	-1.39961	-3.9411	-2.54149	1.39961		mmu-miR-433*	0.171765	0.0667548	0.0651045	0.0619043		2.6383	0.416421	15.3599	0.0619043		5.82189	0.0667548	0.379032	0.416421
L23	mmu-miR-455*	33.923	35.3245	34.6238	8.46875		L23	mmu-miR-455*	31.3023	31.7326	31.5174	7.45086		L23	mmu-miR-455*	39.1052	35.7366	37.4209	12.3965			3.92775	-1.01789	4.94564	1.01789	-3.92775	-4.94564		mmu-miR-455*	0.0657097	0.264927	2.02495	0.0514278		0.03245	0.0736985	0.493839	0.0514278		15.2185	0.264927	30.8166	0.0736985
L24	mmu-miR-463*	37.4716	36.7563	37.114	10.959		L24	mmu-miR-463*	33.8522	34.2753	34.0638	9.99724		L24	mmu-miR-463*	29.3539	29.5003	29.4271	4.40269			-6.55627	-0.961724	-5.59455	0.961724	6.55627	5.59455		mmu-miR-463*	94.1097	0.00224783	1.94764	0.0180581		48.32	0.00232279	0.513443	0.0180581		0.0106259	0.00224783	0.0206954	0.00232279
M1	mmu-miR-467a*	28.6071	29.0837	28.8454	2.69036		M1	mmu-miR-467a*	29.2649	29.2804	29.2726	5.20609		M1	mmu-miR-467a*	25.8508	26.2948	26.0728	1.04843			-1.64194	2.51573	-4.15766	-2.51573	1.64194	4.15766		mmu-miR-467a*	3.12084	0.0135168	0.17486	0.214971		17.8476	0.0047847	5.71885	0.214971		0.320426	0.0135168	0.0560298	0.0047847
M2	mmu-miR-467b*	29.0213	29.3842	29.2028	3.04773		M2	mmu-miR-467b*	28.809	29.1035	28.9562	4.88968		M2	mmu-miR-467b*	26.3587	27.0939	26.7263	1.70193			-1.3458	1.84196	-3.18775	-1.84196	1.3458	3.18775		mmu-miR-467b*	2.5417	0.0263202	0.278943	0.402008		9.1119	0.0301127	3.58496	0.402008		0.393437	0.0263202	0.109747	0.0301127
M3	mmu-miR-467d*	28.5166	29.1117	28.8142	2.65913		M3	mmu-miR-467d*	29.315	29.4935	29.4042	5.33769		M3	mmu-miR-467d*	26.0097	25.985	25.9973	0.972931			-1.6862	2.67856	-4.36476	-2.67856	1.6862	4.36476		mmu-miR-467d*	3.21808	0.0109934	0.156197	0.197892		20.6026	0.000698515	6.40216	0.197892		0.310745	0.0109934	0.0485374	0.000698515
M4	mmu-miR-467e*	33.8365	34.6816	34.259	8.10397		M4	mmu-miR-467e*	34.635	34.8597	34.7474	10.6808		M4	mmu-miR-467e*	32.7094	34.5988	33.6541	8.62971			0.525737	2.57683	-2.0511	-2.57683	-0.525737	2.0511		mmu-miR-467e*	0.694604	0.618029	0.167608	0.380217		4.14421	0.369377	5.96629	0.380217		1.43967	0.618029	0.241301	0.369377
M5	mmu-miR-470*	33.2441	33.1018	33.173	7.01796		M5	mmu-miR-470*	31.8526	32.834	32.3433	8.27672		M5	mmu-miR-470*	31.1008	30.5983	30.8496	5.82517			-1.19279	1.25876	-2.45155	-1.25876	1.19279	2.45155		mmu-miR-470*	2.28594	0.0123969	0.417903	0.236219		5.47003	0.113488	2.3929	0.236219		0.437456	0.0123969	0.182814	0.113488
M6	mmu-miR-483*	31.2692	30.9882	31.1287	4.97368		M6	mmu-miR-483*	29.6709	29.5879	29.6294	5.56285		M6	mmu-miR-483*	31.1087	31.0839	31.0963	6.07192			1.09824	0.589171	0.509071	-0.589171	-1.09824	-0.509071		mmu-miR-483*	0.467085	0.839653	0.664725	0.00941558		0.702675	0.000871413	1.50438	0.00941558		2.14094	0.839653	1.42313	0.000871413
M7	mmu-miR-485*	29.9763	30.0503	30.0133	3.85827		M7	mmu-miR-485*	28.5325	28.6482	28.5904	4.5238		M7	mmu-miR-485*	29.8143	31.2117	30.513	5.48861			1.63033	0.665529	0.964801	-0.665529	-1.63033	-0.964801		mmu-miR-485*	0.323014	0.549238	0.630457	0.00231959		0.512349	0.111226	1.58615	0.00231959		3.09584	0.549238	1.95179	0.111226
M8	mmu-miR-488*	33.9249	33.9182	33.9215	7.76651		M8	mmu-miR-488*	31.5392	30.981	31.2601	7.19357		M8	mmu-miR-488*	34.2573	33.781	34.0192	8.99477			1.22826	-0.572946	1.8012	0.572946	-1.22826	-1.8012		mmu-miR-488*	0.426833	0.721627	1.48756	0.0108214		0.286935	0.0172264	0.672243	0.0108214		2.34284	0.721627	3.48511	0.0172264
M9	mmu-miR-503*	29.4408	29.5189	29.4799	3.32483		M9	mmu-miR-503*	27.4462	27.4917	27.4689	3.40238		M9	mmu-miR-503*	29.8875	29.0641	29.4758	4.45139			1.12656	0.0775446	1.04901	-0.0775446	-1.12656	-1.04901		mmu-miR-503*	0.458008	0.993001	0.947669	0.00050425		0.483299	0.0397153	1.05522	0.00050425		2.18337	0.993001	2.06911	0.0397153
M10	mmu-miR-674*	30.4382	30.6477	30.543	4.38793		M10	mmu-miR-674*	26.838	27.1383	26.9882	2.92162		M10	mmu-miR-674*	29.3987	29.5456	29.4722	4.44779			0.059862	-1.46631	1.52617	1.46631	-0.059862	-1.52617		mmu-miR-674*	0.959356	0.0139745	2.76314	0.00264174		0.347197	0.00449829	0.361907	0.00264174		1.04237	0.0139745	2.88021	0.00449829
M11	mmu-miR-676*	35.4222	33.1245	34.2733	8.1183		M11	mmu-miR-676*	31.8697	31.6531	31.7614	7.69485		M11	mmu-miR-676*	32.5823	31.9149	32.2486	7.22419			-0.894109	-0.423451	-0.470658	0.423451	0.894109	0.470658		mmu-miR-676*	1.85846	0.232634	1.34113	0.161429		1.38574	0.29939	0.745639	0.161429		0.538079	0.232634	0.721635	0.29939
M12	mmu-miR-708*	36.8649	35.4178	36.1414	9.98635		M12	mmu-miR-708*	32.7884	33.1098	32.9491	8.88256		M12	mmu-miR-708*	34.1555	35.7842	34.9698	9.94544			-0.0409076	-1.10379	1.06288	1.10379	0.0409076	-1.06288		mmu-miR-708*	1.02876	0.394687	2.14918	0.0499068		0.478675	0.135318	0.465293	0.0499068		0.972043	0.394687	2.0891	0.135318
M13	mmu-miR-712*	28.1148	28.5525	28.3336	2.17859		M13	mmu-miR-712*	28.1779	28.3707	28.2743	4.20773		M13	mmu-miR-712*	31.4151	28.6592	30.0371	5.01272			2.83413	2.02914	0.80499	-2.02914	-2.83413	-0.80499		mmu-miR-712*	0.14023	0.34651	0.245	0.827173		0.572366	0.33005	4.08163	0.827173		7.13115	0.34651	1.74713	0.33005
M14	mmu-miR-742*	34.7905	35.2429	35.0167	8.86165		M14	mmu-miR-742*	34.0843	34.1919	34.1381	10.0716		M14	mmu-miR-742*	28.393	28.3815	28.3872	3.36283			-5.49881	1.20993	-6.70874	-1.20993	5.49881	6.70874		mmu-miR-742*	45.2175	0.00116289	0.432289	0.0634438		104.6	8.84547e-05	2.31327	0.0634438		0.0221153	0.00116289	0.00956021	8.84547e-05
M15	mmu-miR-744*	33.5758	33.0654	33.3206	7.16558		M15	mmu-miR-744*	32.0592	31.4918	31.7755	7.70895		M15	mmu-miR-744*	32.6075	32.4815	32.5445	7.52012			0.354541	0.543371	-0.18883	-0.543371	-0.354541	0.18883		mmu-miR-744*	0.782118	0.0981042	0.686166	0.0559244		1.13984	0.118076	1.45737	0.0559244		1.27858	0.0981042	0.877317	0.118076
M16	mmu-miR-872*	28.9928	29.2503	29.1215	2.9665		M16	mmu-miR-872*	35.0648	28.878	31.9714	7.90489		M16	mmu-miR-872*	28.4939	29.0139	28.7539	3.72956			0.763058	4.93839	-4.17533	-4.93839	-0.763058	4.17533		mmu-miR-872*	0.589246	0.332713	0.0326135	0.454493		18.0676	0.408871	30.6622	0.454493		1.69708	0.332713	0.0553478	0.408871
M17	mmu-miR-877*	28.5352	28.732	28.6336	2.47853		M17	mmu-miR-877*	26.145	26.1683	26.1566	2.0901		M17	mmu-miR-877*	28.2952	28.6769	28.486	3.46163			0.983098	-0.388431	1.37153	0.388431	-0.983098	-1.37153		mmu-miR-877*	0.505892	0.562958	1.30897	0.00159712		0.386481	0.00666993	0.76396	0.00159712		1.97671	0.562958	2.58745	0.00666993
M18	mmu-miR-879*	33.6787	33.1339	33.4063	7.25122		M18	mmu-miR-879*	31.0597	31.1631	31.1114	7.04488		M18	mmu-miR-879*	31.5716	32.1483	31.8599	6.83554			-0.415686	-0.206339	-0.209347	0.206339	0.415686	0.209347		mmu-miR-879*	1.33393	0.0599478	1.15376	0.0142859		1.15616	0.125083	0.866734	0.0142859		0.749663	0.0599478	0.864929	0.125083
M19	mmu-miR-881*	35.4406	37.2441	36.3423	10.1873		M19	mmu-miR-881*	33.3532	33.0043	33.1788	9.11222		M19	mmu-miR-881*	33.5839	36.5464	35.0651	10.0408			-0.14655	-1.07509	0.928541	1.07509	0.14655	-0.928541		mmu-miR-881*	1.10692	0.538101	2.10686	0.0749331		0.525389	0.333385	0.474641	0.0749331		0.903408	0.538101	1.90335	0.333385
M20	mmu-miR-1982*	27.3644	27.396	27.3802	1.22516		M20	mmu-miR-1982*	25.6793	25.8524	25.7659	1.69932		M20	mmu-miR-1982*	28.0937	27.822	27.9579	2.9335			1.70834	0.474158	1.23418	-0.474158	-1.70834	-1.23418		mmu-miR-1982*	0.306013	0.0517471	0.719887	0.00295465		0.425084	0.00535623	1.38911	0.00295465		3.26784	0.0517471	2.35247	0.00535623
M21	mmu-miR-2132	23.0546	23.1732	23.1139	-3.04115		M21	mmu-miR-2132	21.3386	21.4713	21.405	-2.66159		M21	mmu-miR-2132	23.9804	23.5333	23.7568	-1.26755			1.7736	0.379568	1.39403	-0.379568	-1.7736	-1.39403		mmu-miR-2132	0.292478	0.10872	0.768668	0.00269983		0.380499	0.00968882	1.30095	0.00269983		3.41907	0.10872	2.62813	0.00968882
M22	mmu-miR-2133	22.3617	22.4151	22.3884	-3.76663		M22	mmu-miR-2133	20.3129	21.3351	20.824	-3.24255		M22	mmu-miR-2133	23.4364	22.0179	22.7272	-2.2972			1.46943	0.524079	0.945353	-0.524079	-1.46943	-0.945353		mmu-miR-2133	0.361124	0.680206	0.695403	0.0924335		0.519302	0.161411	1.43802	0.0924335		2.76913	0.680206	1.92566	0.161411
M23	mmu-miR-2134	19.0414	19.0499	19.0457	-7.10935		M23	mmu-miR-2134	17.9466	17.9349	17.9407	-6.12581		M23	mmu-miR-2134	19.1405	19.136	19.1382	-5.88613			1.22322	0.98354	0.239676	-0.98354	-1.22322	-0.239676		mmu-miR-2134	0.428327	0.00268852	0.505737	4.23713e-05		0.846936	2.71986e-05	1.97731	4.23713e-05		2.33467	0.00268852	1.18073	2.71986e-05
M24	mmu-miR-2135	22.102	22.1799	22.141	-4.01407		M24	mmu-miR-2135	20.8552	21.0488	20.952	-3.11458		M24	mmu-miR-2135	23.157	23.1182	23.1376	-1.88677			2.1273	0.899495	1.22781	-0.899495	-2.1273	-1.22781		mmu-miR-2135	0.228885	0.00189992	0.536074	0.00761258		0.426965	0.00203416	1.86541	0.00761258		4.369	0.00189992	2.34211	0.00203416
N1	mmu-miR-2136	25.1448	25.3126	25.2287	-0.926313		N1	mmu-miR-2136	23.8195	24.2614	24.0404	-0.0261319		N1	mmu-miR-2136	26.8808	27.2962	27.0885	2.0641			2.99041	0.900181	2.09023	-0.900181	-2.99041	-2.09023		mmu-miR-2136	0.125833	0.0141973	0.535819	0.0373526		0.234843	0.0097521	1.8663	0.0373526		7.94702	0.0141973	4.25817	0.0097521
N2	mmu-miR-2137	25.7734	25.6877	25.7305	-0.424499		N2	mmu-miR-2137	23.6562	23.4976	23.5769	-0.489658		N2	mmu-miR-2137	25.8758	25.0668	25.4713	0.44694			0.871439	-0.0651588	0.936598	0.0651588	-0.871439	-0.936598		mmu-miR-2137	0.546601	0.589193	1.0462	0.00174798		0.522464	0.0442311	0.95584	0.00174798		1.82949	0.589193	1.91401	0.0442311
N3	mmu-miR-2138	23.7469	23.6512	23.6991	-2.45595		N3	mmu-miR-2138	21.6626	21.7827	21.7226	-2.3439		N3	mmu-miR-2138	23.4117	23.1432	23.2775	-1.74693			0.709025	0.112048	0.596977	-0.112048	-0.709025	-0.596977		mmu-miR-2138	0.611734	0.097742	0.925274	0.00150506		0.661138	0.00882385	1.08076	0.00150506		1.6347	0.097742	1.51254	0.00882385
N4	mmu-miR-2139	30.9869	31.2693	31.1281	4.9731		N4	mmu-miR-2139	29.864	30.0534	29.9587	5.89214		N4	mmu-miR-2139	32.2482	32.106	32.1771	7.1527			2.1796	0.919046	1.26055	-0.919046	-2.1796	-1.26055		mmu-miR-2139	0.220737	0.0219692	0.528859	0.0204923		0.417384	0.00283799	1.89086	0.0204923		4.53028	0.0219692	2.39588	0.00283799
N5	mmu-miR-2140	21.7232	21.8685	21.7959	-4.35918		N5	mmu-miR-2140	20.7332	20.5857	20.6595	-3.40706		N5	mmu-miR-2140	22.5189	22.3361	22.4275	-2.59687			1.76231	0.952113	0.810193	-0.952113	-1.76231	-0.810193		mmu-miR-2140	0.294777	0.0324909	0.516875	0.00819554		0.570306	0.00438314	1.9347	0.00819554		3.3924	0.0324909	1.75345	0.00438314
N6	mmu-miR-2141	22.8689	22.8604	22.8647	-3.29037		N6	mmu-miR-2141	21.1606	21.0779	21.1193	-2.94729		N6	mmu-miR-2141	23.4003	23.2817	23.341	-1.68339			1.60697	0.34308	1.26389	-0.34308	-1.60697	-1.26389		mmu-miR-2141	0.328286	0.0152124	0.788357	0.000567798		0.416418	0.00105715	1.26846	0.000567798		3.04612	0.0152124	2.40143	0.00105715
N7	mmu-miR-2142	25.487	25.5967	25.5419	-0.613171		N7	mmu-miR-2142	24.3273	24.1999	24.2636	0.19707		N7	mmu-miR-2142	26.1193	25.7877	25.9535	0.929125			1.5423	0.810242	0.732055	-0.810242	-1.5423	-0.732055		mmu-miR-2142	0.343339	0.142503	0.570286	0.00429611		0.602046	0.0108667	1.75351	0.00429611		2.91258	0.142503	1.661	0.0108667
N8	mmu-miR-2143	23.6795	23.6269	23.6532	-2.50184		N8	mmu-miR-2143	22.9752	22.7736	22.8744	-1.19216		N8	mmu-miR-2143	22.5001	22.3998	22.45	-2.57441			-0.0725762	1.30967	-1.38225	-1.30967	0.0725762	1.38225		mmu-miR-2143	1.05159	0.00220741	0.403412	0.0174281		2.60674	0.0637257	2.47885	0.0174281		0.950938	0.00220741	0.38362	0.0637257
N9	mmu-miR-2144	23.5894	23.5853	23.5873	-2.5677		N9	mmu-miR-2144	21.2642	21.2462	21.2552	-2.81133		N9	mmu-miR-2144	23.8946	22.9425	23.4185	-1.60588			0.961824	-0.24363	1.20545	0.24363	-0.961824	-1.20545		mmu-miR-2144	0.513407	0.75677	1.18397	1.55745e-05		0.433633	0.0451859	0.844617	1.55745e-05		1.94777	0.75677	2.3061	0.0451859
N10	mmu-miR-2145	22.8262	22.9975	22.9118	-3.24319		N10	mmu-miR-2145	21.7559	21.4664	21.6111	-2.45543		N10	mmu-miR-2145	21.9999	21.0803	21.5401	-3.48424			-0.241043	0.787762	-1.0288	-0.787762	0.241043	1.0288		mmu-miR-2145	1.18185	0.0992576	0.579242	0.0163139		2.04033	0.896458	1.72639	0.0163139		0.846134	0.0992576	0.490116	0.896458
N11	mmu-miR-2146	23.2053	23.2083	23.2068	-2.94825		N11	mmu-miR-2146	21.7857	21.8993	21.8425	-2.22406		N11	mmu-miR-2146	23.406	23.259	23.3325	-1.69188			1.25637	0.724189	0.532176	-0.724189	-1.25637	-0.532176		mmu-miR-2146	0.418597	0.229342	0.605337	0.00173111		0.691511	0.00386434	1.65197	0.00173111		2.38893	0.229342	1.44611	0.00386434
N12	mmu-miR-2182	21.6763	21.9732	21.8247	-4.33029		N12	mmu-miR-2182	19.967	19.9974	19.9822	-4.08433		N12	mmu-miR-2182	21.2764	21.5061	21.3913	-3.63313			0.697163	0.245957	0.451206	-0.245957	-0.697163	-0.451206		mmu-miR-2182	0.616784	0.14717	0.843256	0.00649522		0.731431	0.00669161	1.18588	0.00649522		1.62131	0.14717	1.36718	0.00669161
N13	mmu-miR-2183	30.0484	30.0702	30.0593	3.90427		N13	mmu-miR-2183	28.5075	28.6222	28.5649	4.49831		N13	mmu-miR-2183	29.1812	29.6303	29.4057	4.38137			0.4771	0.594045	-0.116945	-0.594045	-0.4771	0.116945		mmu-miR-2183	0.71842	0.100747	0.662483	0.00152151		1.08444	0.0682637	1.50947	0.00152151		1.39194	0.100747	0.922138	0.0682637
N14	mmu-miR-432	29.176	29.2214	29.1987	3.04364		N14	mmu-miR-432	27.8875	27.9988	27.9431	3.8766		N14	mmu-miR-432	29.2651	29.4582	29.3617	4.3373			1.29366	0.832959	0.460702	-0.832959	-1.29366	-0.460702		mmu-miR-432	0.407915	0.241995	0.561377	0.00228534		0.726633	0.00611664	1.78134	0.00228534		2.45149	0.241995	1.37621	0.00611664
N15	mmu-miR-599			#DIV/0!	#DIV/0!		N15	mmu-miR-599	36.4225	36.9587	36.6906	12.6241		N15	mmu-miR-599			#DIV/0!	#DIV/0!			#DIV/0!	#DIV/0!	#DIV/0!	#DIV/0!	#DIV/0!	#DIV/0!		mmu-miR-599	#DIV/0!	#DIV/0!	#DIV/0!	#DIV/0!		#DIV/0!	#DIV/0!	#DIV/0!	#DIV/0!		#DIV/0!	#DIV/0!	#DIV/0!	#DIV/0!
N16	mmu-miR-767	27.8502	27.7449	27.7975	1.6425		N16	mmu-miR-767	26.679	26.6047	26.6418	2.57529		N16	mmu-miR-767	26.6352	26.7218	26.6785	1.6541			0.0115915	0.932781	-0.921189	-0.932781	-0.0115915	0.921189		mmu-miR-767	0.991998	0.00369375	0.523848	0.0030978		1.89368	0.586646	1.90895	0.0030978		1.00807	0.00369375	0.528074	0.586646
N17	mmu-miR-664	29.5288	29.3888	29.4588	3.30378		N17	mmu-miR-664	27.9641	27.7584	27.8613	3.7947		N17	mmu-miR-664	29.8081	30.1934	30.0008	4.97639			1.67261	0.490921	1.18169	-0.490921	-1.67261	-1.18169		mmu-miR-664	0.313686	0.118209	0.711571	0.00600916		0.440836	0.0102593	1.40534	0.00600916		3.1879	0.118209	2.26842	0.0102593
N18	Mouse U6 snRNA	27.2145	27.1113	27.1629	1.00787		N18	Mouse U6 snRNA	24.7581	24.4448	24.6015	0.534926		N18	Mouse U6 snRNA	25.2358	25.2416	25.2387	0.214332			-0.793542	-0.472948	-0.320594	0.472948	0.793542	0.320594		Mouse U6 snRNA	1.73332	0.000719871	1.38794	0.00411888		1.24884	0.0554531	0.720491	0.00411888		0.576926	0.000719871	0.80074	0.0554531
N19	RNU43 snoRNA	27.1953	27.3293	27.2623	1.10731		N19	RNU43 snoRNA	26.1414	26.1657	26.1536	2.08703		N19	RNU43 snoRNA	27.1914	27.5099	27.3507	2.32627			1.21896	0.979723	0.23924	-0.979723	-1.21896	-0.23924		RNU43 snoRNA	0.429591	0.660037	0.507077	0.00374947		0.847191	0.0173342	1.97209	0.00374947		2.32779	0.660037	1.18037	0.0173342
N20	Hm/Ms/Rt U1 snRNA	24.0273	24.0524	24.0398	-2.11518		N20	Hm/Ms/Rt U1 snRNA	21.4614	21.4278	21.4446	-2.62196		N20	Hm/Ms/Rt U1 snRNA	22.5084	22.4592	22.4838	-2.5406			-0.425421	-0.506775	0.0813539	0.506775	0.425421	-0.0813539		Hm/Ms/Rt U1 snRNA	1.34296	0.000315621	1.42087	6.5495e-05		0.94517	0.00082168	0.703794	6.5495e-05		0.744621	0.000315621	1.05801	0.00082168
N21	NTC control			#DIV/0!	#DIV/0!		N21	NTC control			#DIV/0!	#DIV/0!		N21	NTC control			#DIV/0!	#DIV/0!			#DIV/0!	#DIV/0!	#DIV/0!	#DIV/0!	#DIV/0!	#DIV/0!		NTC control	#DIV/0!	#DIV/0!	#DIV/0!	#DIV/0!		#DIV/0!	#DIV/0!	#DIV/0!	#DIV/0!		#DIV/0!	#DIV/0!	#DIV/0!	#DIV/0!
N22
N23
N24
O1
O2
O3
O4
O5
O6
O7
O8
O9
O10
O11
O12
O13
O14
O15
O16
O17
O18
O19
O20
O21
O22
O23
O24
P1
P2
P3
P4
P5
P6
P7
P8
P9
P10
P11
P12
P13
P14
P15
P16
P17
P18
P19
P20
P21
P22
P23
P24
