# Supplementary material for: The role of microRNA-325-3p as a critical player in cell death in NSCs and astrocytes
Source: Front Cell Dev Biol. 2024 Jan 16;11:1223987. doi: 10.3389/fcell.2023.1223987 (PMC10877600; doi:10.3389/fcell.2023.1223987)
Supplement: Supplementary file 2 [file DataSheet3.CSV]

miRNA	MEF	ESC
mmu-let-7a	0.2607142	0.590436547
mmu-let-7b	0.147172895	0.557876679
mmu-let-7c	0.128646718	0.639403903
mmu-let-7d	0.169309747	0.504549981
mmu-let-7e	0.302503224	1.304893738
mmu-let-7f	0.233095555	0.772192485
mmu-let-7g	0.187024037	0.372054383
mmu-let-7i	0.355354966	1.798499179
mmu-miR-1	0	0
mmu-miR-1-2-as	0.134837126	1.931157316
mmu-miR-7a	11.91076295	11.60381955
mmu-miR-7b	15.43183951	12.78745262
mmu-miR-9	0.000482759	0.000163327
mmu-miR-10a	32.0320352	37.98112455
mmu-miR-10b	36.96780532	63.61737388
mmu-miR-15a	0.271432036	0.310742382
mmu-miR-15b	0.444851818	0.301428835
mmu-miR-16	0.246249196	0.161640241
mmu-miR-17	1.082159929	1.842918719
mmu-miR-18a	1.52878722	3.049482825
mmu-miR-18b	0.385638526	3.20992943
mmu-miR-19a	0.632114198	0.846356654
mmu-miR-19b	0.806814799	1.223357005
mmu-miR-20a	1.35294167	2.052674816
mmu-miR-20b	1.044819728	2.026161425
mmu-miR-21	0.828715614	6.073616614
mmu-miR-22	0	0
mmu-miR-23a	0.867975294	8.871949599
mmu-miR-23b	0.90058767	9.393754823
mmu-miR-24	1.111618807	8.959015928
mmu-miR-25	2.308126674	1.331652613
mmu-miR-26a	0.465862254	0.425864212
mmu-miR-26b	0.372873498	0.473250321
mmu-miR-27a	1.238061883	10.85408979
mmu-miR-27b	1.632161049	15.05106938
mmu-miR-28	1.324777186	7.152153288
mmu-miR-29a	3.914128704	13.09193002
mmu-miR-29b	0.826731968	2.68657786
mmu-miR-29c	4.284857515	15.2783082
mmu-miR-30a	0.736727196	0.882243128
mmu-miR-30b	0.65799522	0.22199715
mmu-miR-30c	0.805725829	0.478288241
mmu-miR-30d	0.742526385	0.982203272
mmu-miR-30e	0.93528158	1.123901178
mmu-miR-31	6.151072967	27.36895321
mmu-miR-32	0.214516067	3.069747508
mmu-miR-33	0.10919582	0.066164317
mmu-miR-34a	0.310576194	0.765115188
mmu-miR-34b-3p	0.697161176	2.723881434
mmu-miR-34b-5p	0.644145376	8.713845154
mmu-miR-34c	0.321405337	2.148987024
mmu-miR-92a	0.732563104	1.755867607
mmu-miR-92b	0.676079924	0.535310342
mmu-miR-93	1.116783126	1.144897464
mmu-miR-96	18.52326673	11.47250934
mmu-miR-98	0.030829402	0.620458685
mmu-miR-99a	0.056709033	0.278564992
mmu-miR-99b	0.475516798	1.53882784
mmu-miR-100	0.197825176	0.710700363
mmu-miR-101a	3.302577181	1.42146489
mmu-miR-101b	1.371020942	1.100202064
mmu-miR-103	0.19688088	0.358513731
mmu-miR-105	0.73180457	1.105699016
mmu-miR-106a	0.982649343	1.960356684
mmu-miR-106b	1.85073535	2.329277043
mmu-miR-107	0.073666556	0.18935921
mmu-miR-122	0.439986585	1.03857748
mmu-miR-124	0.222371422	0.46502292
mmu-miR-125a-3p	0.647340756	1.12373963
mmu-miR-125a-5p	1.055694134	1.992118557
mmu-miR-125b-3p	0.443586255	1.139846417
mmu-miR-125b-5p	0.234039697	2.206846274
mmu-miR-126-3p	14.89527546	7.731941471
mmu-miR-126-5p	10.67707479	9.439374602
mmu-miR-127	0	0
mmu-miR-128	0.850122659	0.75515963
mmu-miR-129-3p	2.35449062	1.374820664
mmu-miR-129-5p	0.304050175	1.042087108
mmu-miR-130a	0.320872713	0.67992569
mmu-miR-130b	0.734690785	1.117814272
mmu-miR-132	0.594270124	1.558772852
mmu-miR-133a	0.573856771	1.390840666
mmu-miR-133b	0.552101065	1.376118161
mmu-miR-134	0.565825166	3.934724048
mmu-miR-135a	1.51830177	3.542985673
mmu-miR-135b	1.802026381	4.758505488
mmu-miR-136	0.944408	3.758451181
mmu-miR-137	1.995251263	0.531029266
mmu-miR-138	0.261676295	0.730575349
mmu-miR-139-3p	0.213383369	0.508754741
mmu-miR-139-5p	0.324128707	0.699491415
mmu-miR-140	1.992000688	2.052331854
mmu-miR-141	0.077928873	4.763585443
mmu-miR-142-3p	31.77486115	115.4201771
mmu-miR-142-5p	0.317372382	0.594624904
mmu-miR-143	1.451766131	44.98283971
mmu-miR-144	0	0
mmu-miR-145	3.736536868	96.68833473
mmu-miR-146a	0.263647405	1.951579725
mmu-miR-146b	3.092220722	0.640539184
mmu-miR-147	0.457413006	1.272891572
mmu-miR-148a	2.660258655	1.852642474
mmu-miR-148b	1.786753343	2.004976997
mmu-miR-149	0.158092446	0.349250249
mmu-miR-150	1.470641964	36.3071297
mmu-miR-151-3p	0.466807725	0.656331722
mmu-miR-151-5p	0.199324392	0.265162484
mmu-miR-152	1.568927971	11.23101601
mmu-miR-153	0.155077304	0.111529035
mmu-miR-154	3.398848366	52.78942212
mmu-miR-155	1.439148328	3.965943536
mmu-miR-181a	0.488500576	1.468323011
mmu-miR-181b	0.354010966	0.462248474
mmu-miR-181c	1.827545913	2.534007771
mmu-miR-181d	0.255875891	0.607179156
mmu-miR-182	39.98479562	23.64439246
mmu-miR-183	25.99762849	17.97987258
mmu-miR-184	0.37144734	0.685123441
mmu-miR-185	0.469062702	0.813830627
mmu-miR-186	0.49000022	0.529648387
mmu-miR-187	0.52353196	1.078858044
mmu-miR-188-3p	0.974144252	2.847978966
mmu-miR-188-5p	0	0
mmu-miR-190	0	0
mmu-miR-190b	0	0
mmu-miR-191	0.709026597	1.663443228
mmu-miR-192	0.843428989	1.526263621
mmu-miR-193	0.460833014	0.93967688
mmu-miR-193b	0.979752468	1.136327829
mmu-miR-194	0.675149459	1.570314758
mmu-miR-195	0.545586422	0.145149363
mmu-miR-196a	35.94278344	233.040757
mmu-miR-196b	7.30440223	34.30519876
mmu-miR-197	0.541479901	1.266902543
mmu-miR-199a-3p	27.94040866	312.211188
mmu-miR-199a-5p	5.632320966	55.26706408
mmu-miR-199b	14.90923837	158.7994414
mmu-miR-200a	0.841699252	106.6871477
mmu-miR-200b	3.848192619	75.27536963
mmu-miR-200c	0.338284346	43.75532168
mmu-miR-201	0.452892466	0.761464387
mmu-miR-202-3p	0.537347249	0.56149078
mmu-miR-202-5p	0	0
mmu-miR-203	19.3055798	1.366118273
mmu-miR-204	0.742519595	1.775352319
mmu-miR-205	0.69236396	2.103890166
mmu-miR-206	0.553570868	1.645469994
mmu-miR-207	0.777704675	0.780790519
mmu-miR-208a	0.379396462	0.427385908
mmu-miR-208b	3.66824283	3.086078289
mmu-miR-210	0.676447048	1.129040649
mmu-miR-211	0.770207864	1.303428734
mmu-miR-212	1.134478899	1.526873634
mmu-miR-214	0.544952509	1.448831769
mmu-miR-215	0.423608338	0.457755463
mmu-miR-216a	2.484631894	1.325590433
mmu-miR-216b	0.438153125	0.769166063
mmu-miR-217	0.465094845	1.070917718
mmu-miR-218	18.04259009	17.49551217
mmu-miR-219	0.014453569	0.015890318
mmu-miR-220	0.383515591	0.644135691
mmu-miR-221	1.585433526	7.619497761
mmu-miR-222	1.50036092	6.77977556
mmu-miR-223	22.65923401	9.003348026
mmu-miR-224	6.397259273	7.505761367
mmu-miR-290-3p	7.76841431	355.6028718
mmu-miR-290-5p	0.389719626	4.985881387
mmu-miR-291a-3p	28.50218823	1439.606708
mmu-miR-291a-5p	0.614197666	2.186482977
mmu-miR-291b-3p	5.066660242	294.6113932
mmu-miR-291b-5p	0	0
mmu-miR-292-3p	13.13662191	533.5472773
mmu-miR-292-5p	0.970753446	10.21000781
mmu-miR-293	29.23846485	1699.016652
mmu-miR-294	42.36493789	2007.034507
mmu-miR-295	141.1859349	5410.015214
mmu-miR-296-3p	0.684618263	1.50776118
mmu-miR-296-5p	1.082696339	0.963393238
mmu-miR-297a	2.625785722	0.801566596
mmu-miR-297b-3p	2.600941916	0.344080147
mmu-miR-297b-5p	2.784404549	2.756143116
mmu-miR-297c	7.742609234	3.376013438
mmu-miR-298	0.371104531	0.668656844
mmu-miR-299	0.595854833	0.54040956
mmu-miR-300	0.622873826	2.657851374
mmu-miR-301a	0.215660273	0.532462205
mmu-miR-301b	0.289772263	0.567153727
mmu-miR-302a	0.588339747	28.51193247
mmu-miR-302b	1.008945321	7400.314255
mmu-miR-302c	0.725249248	32.01865384
mmu-miR-302d	0.414481338	142.6548609
mmu-miR-320	1.616006443	2.057087908
mmu-miR-322	0.102177959	0.154729023
mmu-miR-323-3p	0.657031842	2.510592396
mmu-miR-323-5p	2.21641532	1.190290109
mmu-miR-324-3p	0.753052917	1.638624551
mmu-miR-324-5p	0.365397863	1.329259135
mmu-miR-325	0.018832944	0.001482202
mmu-miR-326	0.504427509	0.889881287
mmu-miR-327	0.301812099	0.584032767
mmu-miR-328	0.728334086	1.292552687
mmu-miR-329	0.414281702	8.755920449
mmu-miR-330	0.490180357	0.770164311
mmu-miR-331-3p	0.513969623	0.083969172
mmu-miR-331-5p	0.596078002	0.861094429
mmu-miR-335-3p	3.73218286	1.511626635
mmu-miR-335-5p	0.192932846	0.072203212
mmu-miR-337-3p	1.354165368	19.96571026
mmu-miR-337-5p	0.561022239	1.016762004
mmu-miR-338-3p	0.149176515	0.062616069
mmu-miR-338-5p	0.517361192	0.852437982
mmu-miR-339-3p	0	0
mmu-miR-339-5p	1.411231947	0.94437612
mmu-miR-340-3p	0.814992677	0.404200945
mmu-miR-340-5p	0.528058113	0.219596083
mmu-miR-341	1.185462537	1.677940513
mmu-miR-342-3p	0.23219434	0.296157937
mmu-miR-342-5p	0.228348686	0.574857479
mmu-miR-343	0	0
mmu-miR-344	0.069233182	0.237959979
mmu-miR-345-3p	0.369318284	1.253065968
mmu-miR-345-5p	0.622942608	0.583625648
mmu-miR-346	0.443826938	0.897985361
mmu-miR-350	0.324863615	0.276899472
mmu-miR-351	0.280409409	0.426777542
mmu-miR-361	0.379496277	0.547228757
mmu-miR-362-3p	0.35384079	0.476880187
mmu-miR-362-5p	0.339603565	0.675362772
mmu-miR-363	1.149332281	120.9558066
mmu-miR-365	1.001619851	9.262213821
mmu-miR-367	0.79056698	18.09463443
mmu-miR-369-3p	0	0
mmu-miR-369-5p	0	0
mmu-miR-370	0.948395156	2.64309127
mmu-miR-374	0.586209991	0.454353868
mmu-miR-375	0.308723074	0.527604671
mmu-miR-376a	1.139882726	18.97014263
mmu-miR-376b	2.551470291	29.35933162
mmu-miR-376c	6.549241003	107.9307949
mmu-miR-377	0.458304468	5.219597197
mmu-miR-378	0.398607405	1.697478711
mmu-miR-379	49.93217942	585.0311575
mmu-miR-380-3p	0.673802732	1.226813806
mmu-miR-380-5p	1.151832619	31.43200361
mmu-miR-381	1.282319203	3.716685755
mmu-miR-382	4.446722002	81.0842309
mmu-miR-383	0.804108807	1.549093849
mmu-miR-384-3p	0.982076551	2.436172571
mmu-miR-384-5p	0.045165273	0.011068084
mmu-miR-409-3p	0.831368604	9.691315819
mmu-miR-409-5p	1.358872854	18.07312271
mmu-miR-410	0.762894769	3.023638221
mmu-miR-411	2.03097088	20.20272687
mmu-miR-412	0.101946056	1.545887618
mmu-miR-421	0.825035871	1.661447001
mmu-miR-423-3p	0.802331862	1.196919929
mmu-miR-423-5p	0.586621939	0.830789744
mmu-miR-425	0.377173697	0.906915811
mmu-miR-429	1.223769989	27.00499377
mmu-miR-431	1.927040639	25.04253977
mmu-miR-433	0.90728211	3.296276186
mmu-miR-434-3p	1.209760322	10.12372441
mmu-miR-434-5p	12.32029327	231.7231574
mmu-miR-448	0.531833071	1.663270838
mmu-miR-449a	0.594445792	0.785005936
mmu-miR-449b	0.838509087	1.106335614
mmu-miR-449c	0	0
mmu-miR-450a-3p	0.087927699	1.663343779
mmu-miR-450a-5p	1.095617494	0.106275599
mmu-miR-450b-3p	0.474854634	1.172858594
mmu-miR-450b-5p	0.346853568	0.12042808
mmu-miR-451	0.431227647	2.858356324
mmu-miR-452	0.383921953	0.787041369
mmu-miR-453	1.429113487	1.581989877
mmu-miR-455	0.147318455	1.683193056
mmu-miR-463	160.2328191	3.932754239
mmu-miR-464	0.154263858	0
mmu-miR-465a-3p	1864.169392	1.435025773
mmu-miR-465a-5p	21.1811773	6.573884108
mmu-miR-465b-3p	1156.899036	19.88599285
mmu-miR-465b-5p	25.71300046	0.648496036
mmu-miR-465c-3p	839.2704395	0
mmu-miR-465c-5p	34.01072501	0.69705129
mmu-miR-466a-3p	1083.786464	289.7888521
mmu-miR-466a-5p	4.21072024	2.445828033
mmu-miR-466b-3-3p	788.9627016	255.7155529
mmu-miR-466b-3p	428.3406108	108.5528125
mmu-miR-466b-5p	101.3615159	9.666443909
mmu-miR-466c-3p	688.541346	171.260634
mmu-miR-466c-5p	3.76068217	0.557282728
mmu-miR-466d-3p	58.35870618	14.42526275
mmu-miR-466d-5p	5.115932379	1.522886094
mmu-miR-466e-3p	401.9850205	83.12465988
mmu-miR-466e-5p	5.818651068	1.551002747
mmu-miR-466f	1.81901465	0.982895363
mmu-miR-466f-3p	0.371268259	0.468893106
mmu-miR-466f-5p	1.33072375	0.842637652
mmu-miR-466g	0.294316585	0.446393214
mmu-miR-466h	0.904865987	0.713121386
mmu-miR-466i	0.580453902	0.441945345
mmu-miR-466j	0.495230072	1.154106523
mmu-miR-466k	6.790696816	2.383793066
mmu-miR-466l	0	0
mmu-miR-467a	2164.751182	634.2083116
mmu-miR-467b	219.0713549	69.41364155
mmu-miR-467c	4.738237682	1.271863353
mmu-miR-467d	76.31267896	18.63920081
mmu-miR-467e	161.8842662	23.2393672
mmu-miR-467f	1.506382523	0.910988832
mmu-miR-467g	0	0
mmu-miR-467h	47.93638829	12.41406092
mmu-miR-468	0.615708417	1.424421344
mmu-miR-469	0.51156543	0.691932054
mmu-miR-470	4.853772937	3.382591879
mmu-miR-471	0	0
mmu-miR-483	1.142418348	0.918108386
mmu-miR-484	0.777760395	0.949428736
mmu-miR-485	1.449515092	19.01356064
mmu-miR-486	1.000284725	2.031326409
mmu-miR-487b	0.927667359	0.504858312
mmu-miR-488	0.54264885	0.282504414
mmu-miR-489	0.405358027	1.330869235
mmu-miR-490	0.670170498	0.890466124
mmu-miR-491	0.425714503	0.82802677
mmu-miR-493	0.572908514	1.158866752
mmu-miR-494	0.545736189	1.050721467
mmu-miR-495	0.734841953	15.88388021
mmu-miR-496	2.528360063	25.04602145
mmu-miR-497	0.516238166	1.157723531
mmu-miR-499	2.325923343	0.191306237
mmu-miR-500	0.413568338	0.984985143
mmu-miR-501-3p	0.262596901	0.457799576
mmu-miR-501-5p	0.249794381	0.831770917
mmu-miR-503	0.341554185	0.729538006
mmu-miR-504	0.380094544	0.350959446
mmu-miR-505	0.648216291	0.366919508
mmu-miR-509-3p	2.045645212	0
mmu-miR-509-5p	0.31632316	1.122787381
mmu-miR-511	0.375730936	0.666562429
mmu-miR-532-3p	0.352349235	0.536584368
mmu-miR-532-5p	0.304607579	0.351793562
mmu-miR-539	3.525477063	3.140472578
mmu-miR-540-3p	0.481476355	6.923447529
mmu-miR-540-5p	0.496969622	0.558398161
mmu-miR-541	1.881366318	4.240202111
mmu-miR-542-3p	0.236934848	1.044864349
mmu-miR-542-5p	0.092643646	0.14793632
mmu-miR-543	1.218612641	7.534273379
mmu-miR-544	1.300189557	1.59238878
mmu-miR-546	1.159555491	1.096655307
mmu-miR-547	3.270331123	5.121953125
mmu-miR-551b	0.747119501	0.172170354
mmu-miR-568	0	0
mmu-miR-574-3p	0.256562957	0.653919668
mmu-miR-574-5p	0.683718845	0.778346635
mmu-miR-582-3p	0.564788718	2.520040269
mmu-miR-582-5p	0.035643031	1.191066874
mmu-miR-590-3p	0	0
mmu-miR-590-5p	0	0
mmu-miR-592	1.642947669	1.572294594
mmu-miR-598	0	0
mmu-miR-615-3p	0.714935676	1.097854725
mmu-miR-615-5p	0	0
mmu-miR-652	0.825910604	1.467111103
mmu-miR-653	1.467790089	25.94075737
mmu-miR-654-3p	1.266315241	0.838450595
mmu-miR-654-5p	0.218471083	0.655522518
mmu-miR-665	0.489675458	1.192221667
mmu-miR-666-3p	0.901339053	0.906775069
mmu-miR-666-5p	0.58623341	1.221583742
mmu-miR-667	0.441120739	1.387069248
mmu-miR-668	0.557612353	1.335363138
mmu-miR-669a	9.012791788	3.948855049
mmu-miR-669b	3.239168436	1.205148082
mmu-miR-669c	0.570491228	0.80401897
mmu-miR-669d	17.73527389	3.941472202
mmu-miR-669e	6.925626276	6.490645396
mmu-miR-669f	1.489823612	0.252727891
mmu-miR-669g	0.935233638	1.095009606
mmu-miR-669h-3p	0.29532263	0.517344973
mmu-miR-669h-5p	1.317525486	2.271998465
mmu-miR-669i	0.198976821	0.288792335
mmu-miR-669j	0.632019808	0.925038914
mmu-miR-669k	0.869457668	1.781347426
mmu-miR-669l	16.67574629	6.680258045
mmu-miR-669m	1.993155172	0.240490875
mmu-miR-669n	1.027230884	0.970517854
mmu-miR-669o	14.59799317	6.938160861
mmu-miR-670	0.095052134	0.639432987
mmu-miR-671-3p	0.344420167	0.852385382
mmu-miR-671-5p	0.360494347	0.90342957
mmu-miR-672	0.362698437	1.327913345
mmu-miR-673-3p	1.333292207	1.124238353
mmu-miR-673-5p	0.509311871	1.345097711
mmu-miR-674	0.751445312	1.21652181
mmu-miR-675-3p	1.936384214	1.586278082
mmu-miR-675-5p	0.573666178	1.257642089
mmu-miR-676	1.02764784	0.945905363
mmu-miR-677	1.317385034	0.879120646
mmu-miR-678	0.37815931	0.877056622
mmu-miR-679	1.325925521	1.063187125
mmu-miR-680	0.481752213	1.10024419
mmu-miR-681	0.205432767	1.398903503
mmu-miR-682	0.798677803	3.426412577
mmu-miR-683	0.307801407	1.727797262
mmu-miR-684	1.192538933	4.03112285
mmu-miR-685	2.438414454	1.069367189
mmu-miR-686	0.650857235	1.585893843
mmu-miR-687	0.207720689	0.943097195
mmu-miR-688	3.213141276	4.307033636
mmu-miR-689	0.239093555	0.440148907
mmu-miR-690	0.639784283	0.43635382
mmu-miR-691	3.446447585	2.216621539
mmu-miR-692	1.44547849	10.96357749
mmu-miR-693-3p	0.631489716	0.978804004
mmu-miR-693-5p	0.060575506	0.259528458
mmu-miR-694	3.133944803	3.447039216
mmu-miR-695	2.478912472	3.06275333
mmu-miR-696	0.887254644	2.986663848
mmu-miR-697	0.860798372	0.927565751
mmu-miR-698	0.866746653	0.687376362
mmu-miR-700	0.529873587	1.175658923
mmu-miR-701	0.297049247	0.298839878
mmu-miR-702	0.862835723	0.743012724
mmu-miR-703	1.255484008	3.965577711
mmu-miR-704	1.240160222	1.744942198
mmu-miR-705	0.915610552	1.466998446
mmu-miR-706	0.686251653	1.408621936
mmu-miR-707	0.223179349	0.443426796
mmu-miR-708	1.503737378	5.285090298
mmu-miR-709	0.650338329	1.253305645
mmu-miR-710	2.724454908	1.51439878
mmu-miR-711	0.477134497	0.622216068
mmu-miR-712	0.69767313	1.678607023
mmu-miR-713	0.849989832	1.496536008
mmu-miR-714	1.299016984	1.515963256
mmu-miR-715	0.473542162	0.951521665
mmu-miR-717	100734.6188	0.809296708
mmu-miR-718	0.592089187	2.073895245
mmu-miR-719	3.013503354	0.390160099
mmu-miR-720	1.668121003	0.828422048
mmu-miR-721	0.515274976	0.898190318
mmu-miR-741	1013.768708	16.49819132
mmu-miR-742	4.303575983	2.371777628
mmu-miR-743a	76.55478722	1.312680803
mmu-miR-743b-3p	622.2622388	#DIV/0!
mmu-miR-743b-5p	2.548482563	0.8649425
mmu-miR-744	0.347216254	0.699833752
mmu-miR-758	3.616003555	25.50813268
mmu-miR-759	1.020085789	2.451379147
mmu-miR-760	2.005480805	1.390244059
mmu-miR-761	1.153233666	1.445035916
mmu-miR-762	0.150517882	1.050172835
mmu-miR-763	0.469392922	1.06443107
mmu-miR-764-3p	0.586313018	1.22788895
mmu-miR-764-5p	0.455450654	1.363603006
mmu-miR-770-3p	0.474503515	1.12518962
mmu-miR-770-5p	5.444652695	7.145879052
mmu-miR-802	0.19402022	2.325400281
mmu-miR-804	0.523494897	1.747381189
mmu-miR-805	0.226462898	0.544876942
mmu-miR-871	3.19704451	0.50546814
mmu-miR-872	0.574942313	0.631478792
mmu-miR-873	0.392841902	0.471015628
mmu-miR-874	0.360256424	0.993042149
mmu-miR-875-3p	1.040493372	1.321990729
mmu-miR-875-5p	0.981483723	0.465447191
mmu-miR-876-3p	9.529201307	#DIV/0!
mmu-miR-876-5p	1.395538716	3.185421648
mmu-miR-877	1.008929214	1.002452336
mmu-miR-878-3p	8.183911532	1.19464658
mmu-miR-878-5p	144.9719426	1.0148929
mmu-miR-879	22582.00909	11324.88335
mmu-miR-880	78.82421078	0.87390571
mmu-miR-881	#DIV/0!	#DIV/0!
mmu-miR-882	1.282111546	0.698286879
mmu-miR-883a-3p	42.83913591	0.542666251
mmu-miR-883a-5p	32.26381709	0.749724405
mmu-miR-883b-3p	363.4208261	1.743081562
mmu-miR-883b-5p	14.06151917	0.765150121
mmu-miR-1186	0.005272638	0.580007302
mmu-miR-1187	0.51159417	0.956737334
mmu-miR-1188	0.704663568	1.138587407
mmu-miR-1190	0.394852369	1.536860753
mmu-miR-1191	0.676627871	0.298265311
mmu-miR-1192	1.243248208	0.446112349
mmu-miR-1193	#DIV/0!	#DIV/0!
mmu-miR-1194	0.614065903	0.496868494
mmu-miR-1195	1.267288824	1.038685957
mmu-miR-1196	0.302316536	0.733262835
mmu-miR-1197	1.07811374	2.41386429
mmu-miR-1198	0.812606834	1.214538084
mmu-miR-1199	0.806967593	0.841090256
mmu-miR-1224	0.610888829	1.570912964
mmu-miR-1274a	0.875392817	0.771312035
mmu-miR-1306	0.909284047	1.010150044
mmu-miR-1839-3p	1.020135007	0.579996324
mmu-miR-1839-5p	0.958277985	0.618501893
mmu-miR-1892	0.354816792	1.021413
mmu-miR-1893	0.474679442	1.627617906
mmu-miR-1894-3p	2.330223498	7.830668097
mmu-miR-1894-5p	0.464493518	2.155900636
mmu-miR-1895	0.84134031	2.20851038
mmu-miR-1896	0.408970289	1.469093498
mmu-miR-1897-3p	0.613114961	1.208097805
mmu-miR-1897-5p	0.845223027	1.094311949
mmu-miR-1898	0.711064038	2.03029596
mmu-miR-1899	0.809320714	1.008243718
mmu-miR-1900	1.172535869	2.312335837
mmu-miR-1901	0.821424657	0.687280584
mmu-miR-1902	0.364657082	1.367341159
mmu-miR-1903	1.130677074	0.790464783
mmu-miR-1904	0.383944599	2.163157454
mmu-miR-1905	0.568055394	0.653919073
mmu-miR-1906	0.445431191	0.775275577
mmu-miR-1907	0.637687357	0.72162734
mmu-miR-1927	3.895857205	3.299326076
mmu-miR-1928	0.620295995	1.285635654
mmu-miR-1929	2.7551502	1.928915108
mmu-miR-1930	18.53234938	31.94563919
mmu-miR-1931	2.03020171	6.00356876
mmu-miR-1932	0.70511135	1.325749133
mmu-miR-1933-3p	1.956944464	3.917746909
mmu-miR-1933-5p	2.949970352	0.418160296
mmu-miR-1934	0.816694974	1.221107506
mmu-miR-1935	0.418269374	1.376834472
mmu-miR-1936	0.722398086	1.413159161
mmu-miR-1937a	0.763521194	0.783180309
mmu-miR-1937b	0.733224365	0.664077684
mmu-miR-1937c	0.681665629	0.524036186
mmu-miR-1938	6.936128176	1.929879962
mmu-miR-1939	0.942647725	1.242382877
mmu-miR-1940	0.601443033	1.037661855
mmu-miR-1941-3p	0.703678545	2.744782825
mmu-miR-1941-5p	0.441618688	0.68357766
mmu-miR-1942	1.809035375	2.128418926
mmu-miR-1943	1.041634603	1.298090111
mmu-miR-1944	2.018441613	5.000534918
mmu-miR-1945	2.122981719	1.236072576
mmu-miR-1946a	0.178664603	1.335442867
mmu-miR-1946b	0.78520113	2.607178129
mmu-miR-1947	0.898322967	1.204515328
mmu-miR-1948	0.343497446	1.018858077
mmu-miR-1949	1.529411302	22.8759861
mmu-miR-1950	0.065760394	0.226005139
mmu-miR-1951	0.590414328	1.655098799
mmu-miR-1952	1.334831487	1.100977445
mmu-miR-1953	1.193255487	1.710943996
mmu-miR-1954	0.21920758	1.335926039
mmu-miR-1955	0.867250526	2.524497854
mmu-miR-1956	2.614713558	3.456041388
mmu-miR-1957	83.43358042	2.399425242
mmu-miR-1958	0.187208889	1.41530867
mmu-miR-1959	2.926981179	1.198379545
mmu-miR-1960	0.545102932	1.298861503
mmu-miR-1961	#DIV/0!	#DIV/0!
mmu-miR-1962	0.357727617	0.689295595
mmu-miR-1963	0.800981403	1.231871592
mmu-miR-1964	0.697964701	1.000777348
mmu-miR-1965	0.457231961	1.477363431
mmu-miR-1966	3.046276133	4.228796599
mmu-miR-1967	1.518113572	1.562197179
mmu-miR-1968	0.627771053	1.253880504
mmu-miR-1969	0.632439586	0.293905214
mmu-miR-1970	0.451648024	0.695499454
mmu-miR-1971	1.110957217	1.373948997
mmu-miR-1981	0.886842231	1.581386725
mmu-miR-1982.1	0.995612977	1.040364077
mmu-miR-1983	0.710086448	2.198092495
mmu-let-7a*	0.125409505	0.242234428
mmu-let-7b*	1.119076354	0.920513475
mmu-let-7c-1*	0.079113932	0.37244418
mmu-let-7c-2*	0.082060155	0.365130266
mmu-let-7d*	0.486790651	0.937109754
mmu-let-7f*	0.560129147	1.366149317
mmu-let-7g*	1.302423865	1.932347594
mmu-let-7i*	0.488924915	0.556806201
mmu-miR-7a*	1.251310989	1.218987836
mmu-miR-9*	0.000694836	0.001397825
mmu-miR-10a*	7.174184198	1.247061747
mmu-miR-10b*	0.410114641	0.511915564
mmu-miR-15a*	0.603097231	3.204349341
mmu-miR-15b*	1.001847981	0.859085367
mmu-miR-16*	0.977058086	0.977872927
mmu-miR-17*	0.439924976	1.156950737
mmu-miR-18a*	1.017946864	3.336145478
mmu-miR-19a*	2.6922833	1.39519513
mmu-miR-20a*	0.803128315	2.263775277
mmu-miR-20b*	1.365308434	1.928808319
mmu-miR-21*	1.312568488	1.337763166
mmu-miR-22*	0.312637006	0.510980012
mmu-miR-24-1*	0.437053045	17.94079109
mmu-miR-24-2*	0.864812415	2.9555071
mmu-miR-26b*	2.150683013	0.878045291
mmu-miR-27a*	0.601633861	11.24176203
mmu-miR-27b*	1.061759798	3.273456245
mmu-miR-28*	0.295992638	2.260876909
mmu-miR-29a*	1.3082094	6.081853435
mmu-miR-29b*	2.515191666	5.408667971
mmu-miR-29c*	0.187804955	1.093054877
mmu-miR-30a*	0.766141838	0.731641545
mmu-miR-30b*	0.844964831	1.179742702
mmu-miR-30c-1*	0.29118608	0.163704131
mmu-miR-30c-2*	0.117351212	1.049667829
mmu-miR-30e*	0.75123208	0.631178336
mmu-miR-31*	194.8637749	875.7797238
mmu-miR-33*	0.247965004	0.882229201
mmu-miR-34c*	0.888924348	1.445633359
mmu-miR-92a*	1.599358844	2.128158274
mmu-miR-93*	1.012277832	1.147833038
mmu-miR-99b*	1.116845444	1.803075912
mmu-miR-101a*	3.198407345	1.008798942
mmu-miR-106b*	1.121011951	1.340739508
mmu-miR-124*	0.299001718	0.693683277
mmu-miR-125b*	0.297051038	1.225057891
mmu-miR-127*	1.500697777	1.411815269
mmu-miR-130b*	0.676025312	0.61123455
mmu-miR-133a*	2.390448566	0.364857577
mmu-miR-135a*	0.548313896	1.385300871
mmu-miR-136*	1.743843203	20.74085824
mmu-miR-138*	0.181183574	1.433870959
mmu-miR-140*	1.345719628	4.015631591
mmu-miR-141*	0.423250216	2.34518638
mmu-miR-145*	0.558959207	1.347431341
mmu-miR-146b*	0.213240898	1.401246088
mmu-miR-148a*	1.69764221	0.168695543
mmu-miR-150*	1.267032044	1.454159156
mmu-miR-154*	1.020108942	31.76087364
mmu-miR-181a-1*	0.022924876	0.144747568
mmu-miR-181a-2*	0.388045387	1.867718522
mmu-miR-183*	1.647680108	3.452945757
mmu-miR-186*	0.076926253	0.362971402
mmu-miR-191*	1.526907832	1.676638678
mmu-miR-193*	0.404240234	1.0656365
mmu-miR-196a*	1.348064865	0.242361825
mmu-miR-199b*	8.950504177	71.51384063
mmu-miR-200a*	0.691910446	1.791740654
mmu-miR-200b*	1.048024597	2.633726802
mmu-miR-200c*	0.258027686	1.093717582
mmu-miR-203*	3.923722726	0.105435446
mmu-miR-214*	1.361387279	3.159559248
mmu-miR-218-1*	0.771570351	1.44468545
mmu-miR-218-2*	0.79992602	0.845430866
mmu-miR-293*	0.981725316	6.693662166
mmu-miR-294*	0.60627813	31.92575268
mmu-miR-295*	0.67065215	5.277821187
mmu-miR-297a*	1.914460302	0.435151978
mmu-miR-297c*	1.511405508	0.827246925
mmu-miR-299*	0.598898969	7.53144417
mmu-miR-300*	1.287116476	9.558085408
mmu-miR-302a*	0.710989665	14.14900084
mmu-miR-302b*	0.076720402	1.560476963
mmu-miR-302c*	0.609233316	2.687751785
mmu-miR-322*	0.151647402	0.29521375
mmu-miR-325*	0.220952182	0.222400396
mmu-miR-330*	0.972742577	1.20271976
mmu-miR-374*	0.946600503	1.921663537
mmu-miR-376a*	7.440622431	39.80312414
mmu-miR-376b*	#DIV/0!	10.47926693
mmu-miR-376c*	0.165139577	3.038331541
mmu-miR-378*	0.615685782	1.095010623
mmu-miR-382*	7.32973189	24.05462751
mmu-miR-411*	1.8043062	32.23921011
mmu-miR-425*	0.733079006	0.941194521
mmu-miR-431*	1.960198766	1.279174497
mmu-miR-433*	2.638303136	15.35991607
mmu-miR-455*	0.032450011	0.493839083
mmu-miR-463*	48.31995418	0.513442985
mmu-miR-467a*	17.84764608	5.718853878
mmu-miR-467b*	9.111899576	3.584956059
mmu-miR-467d*	20.60264917	6.402161665
mmu-miR-467e*	4.144210092	5.966290123
mmu-miR-470*	5.470025669	2.392897976
mmu-miR-483*	0.702674866	1.504382377
mmu-miR-485*	0.512349114	1.586150293
mmu-miR-488*	0.286935051	0.672242595
mmu-miR-503*	0.483299422	1.055220562
mmu-miR-674*	0.347197331	0.361906699
mmu-miR-676*	1.385741735	0.745639084
mmu-miR-708*	0.478675062	0.465292847
mmu-miR-712*	0.572365909	4.081626623
mmu-miR-742*	104.6002215	2.313266288
mmu-miR-744*	1.13983885	1.457374038
mmu-miR-872*	18.06756194	30.66217352
mmu-miR-877*	0.386481441	0.763960199
mmu-miR-879*	1.156164855	0.866734157
mmu-miR-881*	0.525389228	0.474641035
mmu-miR-1982*	0.425084369	1.389107284
mmu-miR-2132	0.38049921	1.300951956
mmu-miR-2133	0.519302332	1.438015625
mmu-miR-2134	0.846935547	1.977311074
mmu-miR-2135	0.426965239	1.865412502
mmu-miR-2136	0.23484293	1.866300369
mmu-miR-2137	0.52246351	0.955840132
mmu-miR-2138	0.661137869	1.080761044
mmu-miR-2139	0.417383805	1.890864418
mmu-miR-2140	0.570305724	1.934704011
mmu-miR-2141	0.416418243	1.26846165
mmu-miR-2142	0.602045883	1.75350531
mmu-miR-2143	2.606743483	2.478852401
mmu-miR-2144	0.433632936	0.844617483
mmu-miR-2145	2.040332422	1.726393892
mmu-miR-2146	0.691510721	1.651972071
mmu-miR-2182	0.731431126	1.185879348
mmu-miR-2183	1.084435853	1.509472716
mmu-miR-432	0.726632777	1.781335628
mmu-miR-599	#DIV/0!	#DIV/0!
mmu-miR-767	1.893675477	1.908951755
mmu-miR-664	0.440835562	1.405341373
