# Supplementary material for: The role of microRNA-325-3p as a critical player in cell death in NSCs and astrocytes
Source: Front Cell Dev Biol. 2024 Jan 16;11:1223987. doi: 10.3389/fcell.2023.1223987 (PMC10877600; doi:10.3389/fcell.2023.1223987)
Supplement: Supplementary file 4 [file DataSheet1.CSV]

miRNA	MEF	NSC
mmu-let-7a	0.441561758	1.693662095
mmu-let-7b	0.263809011	1.792510851
mmu-let-7c	0.201197893	1.563956671
mmu-let-7d	0.335565859	1.981964203
mmu-let-7e	0.231822113	0.766345926
mmu-let-7f	0.301861984	1.295013898
mmu-let-7g	0.502679299	2.687779112
mmu-let-7i	0.197584169	0.556019159
mmu-miR-1	#DIV/0!	#DIV/0!
mmu-miR-1-2-as	0.069821927	0.517824204
mmu-miR-7a	1.026451928	0.08617852
mmu-miR-7b	1.206795439	0.078201658
mmu-miR-9	2.955781599	6122.684435
mmu-miR-10a	0.843367214	0.026328868
mmu-miR-10b	0.58109606	0.015718976
mmu-miR-15a	0.873495382	3.218099808
mmu-miR-15b	1.47581043	3.317532645
mmu-miR-16	1.523439922	6.18657826
mmu-miR-17	0.587198946	0.542617528
mmu-miR-18a	0.501326719	0.327924457
mmu-miR-18b	0.120139254	0.311533329
mmu-miR-19a	0.746865042	1.181534989
mmu-miR-19b	0.659508873	0.817422875
mmu-miR-20a	0.659111545	0.487169225
mmu-miR-20b	0.515664604	0.493544092
mmu-miR-21	0.136445164	0.164646546
mmu-miR-22	#DIV/0!	#DIV/0!
mmu-miR-23a	0.097833659	0.112714797
mmu-miR-23b	0.095870894	0.106453704
mmu-miR-24	0.124078226	0.111619402
mmu-miR-25	1.733279875	0.750946599
mmu-miR-26a	1.093922055	2.348166319
mmu-miR-26b	0.787899091	2.113046637
mmu-miR-27a	0.114064091	0.092131171
mmu-miR-27b	0.108441534	0.066440462
mmu-miR-28	0.18522774	0.139818032
mmu-miR-29a	0.298972626	0.076382932
mmu-miR-29b	0.307726785	0.37222074
mmu-miR-29c	0.280453664	0.065452273
mmu-miR-30a	0.835061416	1.1334744
mmu-miR-30b	2.963980487	4.50456234
mmu-miR-30c	1.684603047	2.090789431
mmu-miR-30d	0.755980362	1.01811919
mmu-miR-30e	0.832174214	0.889757942
mmu-miR-31	0.224746373	0.036537751
mmu-miR-32	0.069880688	0.325759691
mmu-miR-33	1.650373279	15.11388689
mmu-miR-34a	0.405920833	1.306992746
mmu-miR-34b-3p	0.255944024	0.367123175
mmu-miR-34b-5p	0.073922059	0.1147599
mmu-miR-34c	0.14956132	0.465335523
mmu-miR-92a	0.417208622	0.569519021
mmu-miR-92b	1.262968171	1.868075247
mmu-miR-93	0.975443794	0.873440663
mmu-miR-96	1.614578483	0.087164889
mmu-miR-98	0.049688082	1.611710859
mmu-miR-99a	0.203575592	3.589826536
mmu-miR-99b	0.309012344	0.649845275
mmu-miR-100	0.278352434	1.40706274
mmu-miR-101a	2.323361768	0.703499613
mmu-miR-101b	1.246153763	0.908923945
mmu-miR-103	0.549158548	2.789293448
mmu-miR-105	0.661847899	0.904405254
mmu-miR-106a	0.501260485	0.510111251
mmu-miR-106b	0.794553553	0.429317759
mmu-miR-107	0.389030752	5.280968376
mmu-miR-122	0.423643487	0.962855463
mmu-miR-124	0.478194541	2.150431638
mmu-miR-125a-3p	0.576059381	0.889885854
mmu-miR-125a-5p	0.529935395	0.501978156
mmu-miR-125b-3p	0.389163178	0.877311175
mmu-miR-125b-5p	0.106051654	0.453135323
mmu-miR-126-3p	1.926459935	0.129333623
mmu-miR-126-5p	1.131120995	0.105939222
mmu-miR-127	#DIV/0!	#DIV/0!
mmu-miR-128	1.125752258	1.32422333
mmu-miR-129-3p	1.71258018	0.727367595
mmu-miR-129-5p	0.291770403	0.959612678
mmu-miR-130a	0.471923208	1.470748957
mmu-miR-130b	0.65725658	0.894602999
mmu-miR-132	0.381242285	0.64153029
mmu-miR-133a	0.412597061	0.718989618
mmu-miR-133b	0.401201787	0.726681784
mmu-miR-134	0.143803011	0.254147429
mmu-miR-135a	0.428537372	0.282247825
mmu-miR-135b	0.378695871	0.210150015
mmu-miR-136	0.251275846	0.266067045
mmu-miR-137	3.75732825	1.883135382
mmu-miR-138	0.35817838	1.368784208
mmu-miR-139-3p	0.419422861	1.965583648
mmu-miR-139-5p	0.463377676	1.429610111
mmu-miR-140	0.970603601	0.487250635
mmu-miR-141	0.016359289	0.209925908
mmu-miR-142-3p	0.275297283	0.008663996
mmu-miR-142-5p	0.533735435	1.681732455
mmu-miR-143	0.032273777	0.0222307
mmu-miR-144	#DIV/0!	#DIV/0!
mmu-miR-145	0.038645167	0.010342509
mmu-miR-146a	0.135094356	0.512405405
mmu-miR-146b	4.827527807	1.561184741
mmu-miR-147	0.359349544	0.785612869
mmu-miR-148a	1.435926625	0.539769553
mmu-miR-148b	0.891159024	0.498758839
mmu-miR-149	0.452662373	2.863276414
mmu-miR-150	0.040505597	0.0275428
mmu-miR-151-3p	0.711237487	1.523619789
mmu-miR-151-5p	0.751706611	3.771272559
mmu-miR-152	0.139695996	0.089039139
mmu-miR-153	1.390465758	8.966275026
mmu-miR-154	0.064385027	0.018943189
mmu-miR-155	0.362876656	0.252146807
mmu-miR-181a	0.332692856	0.681049056
mmu-miR-181b	0.765845612	2.163338671
mmu-miR-181c	0.721207699	0.394631781
mmu-miR-181d	0.421417448	1.646960357
mmu-miR-182	1.691089999	0.042293326
mmu-miR-183	1.445929518	0.055617747
mmu-miR-184	0.542161189	1.459590987
mmu-miR-185	0.576364032	1.228756901
mmu-miR-186	0.925142477	1.888045021
mmu-miR-187	0.485264918	0.926906006
mmu-miR-188-3p	0.342047559	0.351126189
mmu-miR-188-5p	#DIV/0!	#DIV/0!
mmu-miR-190	#DIV/0!	#DIV/0!
mmu-miR-190b	#DIV/0!	#DIV/0!
mmu-miR-191	0.426240334	0.601162687
mmu-miR-192	0.552610295	0.655194808
mmu-miR-193	0.490416465	1.064195599
mmu-miR-193b	0.86220934	0.88002773
mmu-miR-194	0.429945306	0.636815005
mmu-miR-195	3.758793083	6.88945496
mmu-miR-196a	0.154233894	0.004291095
mmu-miR-196b	0.212924061	0.029150101
mmu-miR-197	0.427404542	0.789326697
mmu-miR-199a-3p	0.089492016	0.00320296
mmu-miR-199a-5p	0.101910985	0.018093959
mmu-miR-199b	0.093887222	0.006297251
mmu-miR-200a	0.007889416	0.0093732
mmu-miR-200b	0.051121537	0.013284558
mmu-miR-200c	0.007731273	0.022854363
mmu-miR-201	0.594765131	1.313259054
mmu-miR-202-3p	0.95700102	1.780973144
mmu-miR-202-5p	#DIV/0!	#DIV/0!
mmu-miR-203	14.13170454	0.732001043
mmu-miR-204	0.418237883	0.563268479
mmu-miR-205	0.329087503	0.475309984
mmu-miR-206	0.336421126	0.607729101
mmu-miR-207	0.996047796	1.280753257
mmu-miR-208a	0.887714019	2.339805739
mmu-miR-208b	1.188642182	0.32403585
mmu-miR-210	0.599134362	0.885707704
mmu-miR-211	0.590909072	0.767207269
mmu-miR-212	0.743007721	0.654933046
mmu-miR-214	0.376132357	0.69021126
mmu-miR-215	0.925403129	2.184572508
mmu-miR-216a	1.87435865	0.754380822
mmu-miR-216b	0.569646981	1.300109363
mmu-miR-217	0.434295593	0.933778556
mmu-miR-218	1.031269615	0.057157515
mmu-miR-219	0.909583336	62.93140183
mmu-miR-220	0.595395654	1.552467926
mmu-miR-221	0.208075857	0.131242246
mmu-miR-222	0.221299497	0.147497508
mmu-miR-223	2.516756428	0.111069793
mmu-miR-224	0.852313171	0.133230988
mmu-miR-290-3p	0.021845758	0.002812126
mmu-miR-290-5p	0.07816464	0.200566344
mmu-miR-291a-3p	0.019798594	0.000694634
mmu-miR-291a-5p	0.280906677	0.457355493
mmu-miR-291b-3p	0.017197774	0.003394302
mmu-miR-291b-5p	#DIV/0!	#DIV/0!
mmu-miR-292-3p	0.024621289	0.001874248
mmu-miR-292-5p	0.095078619	0.097943118
mmu-miR-293	0.017209051	0.000588576
mmu-miR-294	0.021108226	0.000498248
mmu-miR-295	0.026097142	0.000184842
mmu-miR-296-3p	0.4540628	0.663235009
mmu-miR-296-5p	1.123836348	1.037997736
mmu-miR-297a	3.275817299	1.247556977
mmu-miR-297b-3p	7.559116509	2.906299622
mmu-miR-297b-5p	1.010253979	0.362825861
mmu-miR-297c	2.293417777	0.296207352
mmu-miR-298	0.554999974	1.495535428
mmu-miR-299	1.102598616	1.850448389
mmu-miR-300	0.234352392	0.376243762
mmu-miR-301a	0.405024565	1.878067571
mmu-miR-301b	0.510923669	1.763190387
mmu-miR-302a	0.02063486	0.035073035
mmu-miR-302b	0.000136338	0.000135129
mmu-miR-302c	0.022650835	0.031231794
mmu-miR-302d	0.002905483	0.007009926
mmu-miR-320	0.785579671	0.486124096
mmu-miR-322	0.66036712	6.462911612
mmu-miR-323-3p	0.261703908	0.398312367
mmu-miR-323-5p	1.862079928	0.84013132
mmu-miR-324-3p	0.459564039	0.610267922
mmu-miR-324-5p	0.274888359	0.752298761
mmu-miR-325	12.70606134	674.6720729
mmu-miR-326	0.566848092	1.123745397
mmu-miR-327	0.516772544	1.712232698
mmu-miR-328	0.563485027	0.773662854
mmu-miR-329	0.047314466	0.114208438
mmu-miR-330	0.636462051	1.298424226
mmu-miR-331-3p	6.120932376	11.90913257
mmu-miR-331-5p	0.692233026	1.161312821
mmu-miR-335-3p	2.468984585	0.661539018
mmu-miR-335-5p	2.672081214	13.84979937
mmu-miR-337-3p	0.067824553	0.050085872
mmu-miR-337-5p	0.551773411	0.983514329
mmu-miR-338-3p	2.382399883	15.97034146
mmu-miR-338-5p	0.606919451	1.17310587
mmu-miR-339-3p	#DIV/0!	#DIV/0!
mmu-miR-339-5p	1.494353697	1.058900133
mmu-miR-340-3p	2.016305721	2.47401698
mmu-miR-340-5p	2.404679102	4.553815278
mmu-miR-341	0.706498549	0.595968684
mmu-miR-342-3p	0.784022008	3.37657674
mmu-miR-342-5p	0.397226607	1.739561606
mmu-miR-343	#DIV/0!	#DIV/0!
mmu-miR-344	0.290944647	4.202387334
mmu-miR-345-3p	0.294731716	0.798042582
mmu-miR-345-5p	1.067366746	1.713427098
mmu-miR-346	0.494247409	1.113603899
mmu-miR-350	1.173218616	3.611418948
mmu-miR-351	0.657038812	2.343141104
mmu-miR-361	0.693487453	1.827389346
mmu-miR-362-3p	0.741990964	2.096962776
mmu-miR-362-5p	0.502846142	1.480685701
mmu-miR-363	0.009502084	0.008267482
mmu-miR-365	0.108140437	0.107965549
mmu-miR-367	0.043690685	0.055265002
mmu-miR-369-3p	#DIV/0!	#DIV/0!
mmu-miR-369-5p	0.070242039	#DIV/0!
mmu-miR-370	0.358820434	0.378344861
mmu-miR-374	1.290205789	2.20092767
mmu-miR-375	0.585140904	1.895358506
mmu-miR-376a	0.060088253	0.052714417
mmu-miR-376b	0.086904917	0.034060721
mmu-miR-376c	0.060680003	0.009265196
mmu-miR-377	0.087804566	0.191585665
mmu-miR-378	0.234823213	0.589109008
mmu-miR-379	0.085349607	0.001709311
mmu-miR-380-3p	0.549229825	0.815119618
mmu-miR-380-5p	0.036645218	0.031814707
mmu-miR-381	0.345016848	0.269056914
mmu-miR-382	0.054840774	0.012332854
mmu-miR-383	0.519083339	0.645538681
mmu-miR-384-3p	0.403122736	0.410479952
mmu-miR-384-5p	4.080676781	90.34987485
mmu-miR-409-3p	0.085784905	0.103185163
mmu-miR-409-5p	0.075187497	0.055330781
mmu-miR-410	0.252310201	0.330727398
mmu-miR-411	0.100529542	0.049498269
mmu-miR-412	0.065946615	0.646877553
mmu-miR-421	0.496576701	0.601884983
mmu-miR-423-3p	0.670330439	0.835477776
mmu-miR-423-5p	0.706101565	1.203673982
mmu-miR-425	0.415886119	1.102638181
mmu-miR-429	0.045316433	0.037030188
mmu-miR-431	0.076950687	0.039932052
mmu-miR-433	0.275244567	0.303372637
mmu-miR-434-3p	0.119497556	0.098777877
mmu-miR-434-5p	0.053168157	0.004315494
mmu-miR-448	0.319751335	0.601224994
mmu-miR-449a	0.75725006	1.273875718
mmu-miR-449b	0.75791566	0.903884849
mmu-miR-449c	#DIV/0!	#DIV/0!
mmu-miR-450a-3p	0.052862012	0.601198629
mmu-miR-450a-5p	10.30921023	9.409497647
mmu-miR-450b-3p	0.404869467	0.852617703
mmu-miR-450b-5p	2.880171869	8.303711235
mmu-miR-451	0.150865602	0.349851413
mmu-miR-452	0.487804032	1.270581241
mmu-miR-453	0.903364495	0.632115297
mmu-miR-455	0.087523208	0.594108915
mmu-miR-463	40.7431559	0.254274724
mmu-miR-464	#DIV/0!	#DIV/0!
mmu-miR-465a-3p	1299.049416	0.696851596
mmu-miR-465a-5p	3.222018665	0.152117072
mmu-miR-465b-3p	58.1765791	0.050286652
mmu-miR-465b-5p	39.65020453	1.542029472
mmu-miR-465c-3p	#DIV/0!	#DIV/0!
mmu-miR-465c-5p	48.79228469	1.43461466
mmu-miR-466a-3p	3.739917724	0.003450788
mmu-miR-466a-5p	1.721592926	0.408859489
mmu-miR-466b-3-3p	3.085313712	0.003910595
mmu-miR-466b-3p	3.945919051	0.009212106
mmu-miR-466b-5p	10.48591569	0.10345066
mmu-miR-466c-3p	4.02042974	0.005839053
mmu-miR-466c-5p	6.748248206	1.794421305
mmu-miR-466d-3p	4.045590518	0.069322827
mmu-miR-466d-5p	3.359366401	0.656647929
mmu-miR-466e-3p	4.835929808	0.012030124
mmu-miR-466e-5p	3.751541432	0.644744183
mmu-miR-466f	1.850669683	1.017402297
mmu-miR-466f-3p	0.791797223	2.132682243
mmu-miR-466f-5p	1.579236041	1.186749722
mmu-miR-466g	0.65932137	2.240177422
mmu-miR-466h	1.268880733	1.402285809
mmu-miR-466i	1.31340653	2.262723233
mmu-miR-466j	0.429102568	0.866471145
mmu-miR-466k	2.848693921	0.4194995
mmu-miR-466l	#DIV/0!	#DIV/0!
mmu-miR-467a	3.413312539	0.001576769
mmu-miR-467b	3.156027403	0.01440639
mmu-miR-467c	3.725429835	0.786247986
mmu-miR-467d	4.094203381	0.053650369
mmu-miR-467e	6.965949837	0.043030432
mmu-miR-467f	1.653568596	1.097708298
mmu-miR-467g	#DIV/0!	#DIV/0!
mmu-miR-467h	3.861459081	0.080553818
mmu-miR-468	0.432251608	0.702039466
mmu-miR-469	0.739328995	1.445228609
mmu-miR-470	1.434927154	0.29563129
mmu-miR-471	#DIV/0!	#DIV/0!
mmu-miR-483	1.244317518	1.08919602
mmu-miR-484	0.819187756	1.053264939
mmu-miR-485	0.076235857	0.052594042
mmu-miR-486	0.492429341	0.492289174
mmu-miR-487b	1.837480608	1.98075376
mmu-miR-488	1.920850872	3.539767701
mmu-miR-489	0.304581409	0.751388622
mmu-miR-490	0.752606393	1.123007347
mmu-miR-491	0.514131328	1.207690423
mmu-miR-493	0.494369618	0.862911977
mmu-miR-494	0.519391872	0.95172701
mmu-miR-495	0.046263378	0.062956909
mmu-miR-496	0.100948571	0.039926501
mmu-miR-497	0.445907984	0.863764079
mmu-miR-499	12.1581156	5.227221113
mmu-miR-500	0.419872666	1.01524374
mmu-miR-501-3p	0.573606693	2.184362006
mmu-miR-501-5p	0.30031632	1.202254106
mmu-miR-503	0.46817874	1.370730505
mmu-miR-504	1.083015569	2.84933206
mmu-miR-505	1.766644393	2.725393385
mmu-miR-509-3p	#DIV/0!	#DIV/0!
mmu-miR-509-5p	0.281730242	0.890640576
mmu-miR-511	0.56368454	1.500234571
mmu-miR-532-3p	0.656652068	1.86363983
mmu-miR-532-5p	0.865870249	2.84257618
mmu-miR-539	1.122594443	0.318423414
mmu-miR-540-3p	0.069542862	0.144436712
mmu-miR-540-5p	0.889991509	1.790836842
mmu-miR-541	0.443697321	0.235837815
mmu-miR-542-3p	0.226761348	0.957062035
mmu-miR-542-5p	0.626240035	6.759665257
mmu-miR-543	0.161742557	0.132726801
mmu-miR-544	0.816502586	0.627987344
mmu-miR-546	1.057356386	0.911863549
mmu-miR-547	0.638492982	0.195238023
mmu-miR-551b	4.339420141	5.808200874
mmu-miR-568	#DIV/0!	#DIV/0!
mmu-miR-574-3p	0.392346291	1.529239827
mmu-miR-574-5p	0.878424617	1.284774617
mmu-miR-582-3p	0.224118926	0.396819056
mmu-miR-582-5p	0.029925298	0.83958342
mmu-miR-590-3p	#DIV/0!	#DIV/0!
mmu-miR-590-5p	#DIV/0!	#DIV/0!
mmu-miR-592	1.044936283	0.636013126
mmu-miR-598	#DIV/0!	#DIV/0!
mmu-miR-615-3p	0.651211549	0.910867328
mmu-miR-615-5p	#DIV/0!	#DIV/0!
mmu-miR-652	0.562950279	0.681611637
mmu-miR-653	0.056582391	0.038549376
mmu-miR-654-3p	1.510303945	1.192676118
mmu-miR-654-5p	0.33327777	1.525500609
mmu-miR-665	0.410725179	0.838770195
mmu-miR-666-3p	0.994005111	1.102809323
mmu-miR-666-5p	0.479896211	0.818609454
mmu-miR-667	0.318023588	0.720944539
mmu-miR-668	0.41757357	0.74885997
mmu-miR-669a	2.282381013	0.253237961
mmu-miR-669b	2.687776287	0.829773548
mmu-miR-669c	0.709549463	1.243751749
mmu-miR-669d	4.49965723	0.253712306
mmu-miR-669e	1.067016584	0.154067884
mmu-miR-669f	5.894971095	3.956824854
mmu-miR-669g	0.854087155	0.913233998
mmu-miR-669h-3p	0.570842757	1.932946202
mmu-miR-669h-5p	0.579897172	0.440141142
mmu-miR-669i	0.688996199	3.462695787
mmu-miR-669j	0.683235914	1.081035603
mmu-miR-669k	0.488089889	0.561372804
mmu-miR-669l	2.496272776	0.149694816
mmu-miR-669m	8.287861936	4.15816192
mmu-miR-669n	1.058435844	1.030377747
mmu-miR-669o	2.104014804	0.144130414
mmu-miR-670	0.148650658	1.563885538
mmu-miR-671-3p	0.404066252	1.17317826
mmu-miR-671-5p	0.399028723	1.106893147
mmu-miR-672	0.273134116	0.753061187
mmu-miR-673-3p	1.185951541	0.889491092
mmu-miR-673-5p	0.378643029	0.743440415
mmu-miR-674	0.617699828	0.822015678
mmu-miR-675-3p	1.220709179	0.630406491
mmu-miR-675-5p	0.456144226	0.795138783
mmu-miR-676	1.086417184	1.057188213
mmu-miR-677	1.498525874	1.137500302
mmu-miR-678	0.431168639	1.140177242
mmu-miR-679	1.24712338	0.940568199
mmu-miR-680	0.437859357	0.908889144
mmu-miR-681	0.146852708	0.71484559
mmu-miR-682	0.233094464	0.291850435
mmu-miR-683	0.178146715	0.578771608
mmu-miR-684	0.295832942	0.24806984
mmu-miR-685	2.280240575	0.935132488
mmu-miR-686	0.410404037	0.63055923
mmu-miR-687	0.220253744	1.060336098
mmu-miR-688	0.746021867	0.232178359
mmu-miR-689	0.543210607	2.271958385
mmu-miR-690	1.4662053	2.291718222
mmu-miR-691	1.554820038	0.451137004
mmu-miR-692	0.131843688	0.091211103
mmu-miR-693-3p	0.645164623	1.021654995
mmu-miR-693-5p	0.233406028	3.853141992
mmu-miR-694	0.909170046	0.290104039
mmu-miR-695	0.809373856	0.326503604
mmu-miR-696	0.297072148	0.334821745
mmu-miR-697	0.928018711	1.078090689
mmu-miR-698	1.26094917	1.454807083
mmu-miR-700	0.450703496	0.850586833
mmu-miR-701	0.994008059	3.346273621
mmu-miR-702	1.161266415	1.345871971
mmu-miR-703	0.316595487	0.252170068
mmu-miR-704	0.710717079	0.573084886
mmu-miR-705	0.624138734	0.681663981
mmu-miR-706	0.487179445	0.709913693
mmu-miR-707	0.50330596	2.255163669
mmu-miR-708	0.284524444	0.189211526
mmu-miR-709	0.518898428	0.797889967
mmu-miR-710	1.799034009	0.660328055
mmu-miR-711	0.766830883	1.607158754
mmu-miR-712	0.415626243	0.595732048
mmu-miR-713	0.567971521	0.668209782
mmu-miR-714	0.85689213	0.659646595
mmu-miR-715	0.497668292	1.05094822
mmu-miR-717	124471.801	1.235640761
mmu-miR-718	0.285496188	0.482184432
mmu-miR-719	7.723760991	2.563050404
mmu-miR-720	2.013612513	1.207114178
mmu-miR-721	0.573681286	1.113349788
mmu-miR-741	61.44726343	0.060612705
mmu-miR-742	1.814493877	0.421624687
mmu-miR-743a	58.31942314	0.76179982
mmu-miR-743b-3p	#DIV/0!	#DIV/0!
mmu-miR-743b-5p	2.946418476	1.156146218
mmu-miR-744	0.496141053	1.428910791
mmu-miR-758	0.14175885	0.039203183
mmu-miR-759	0.416127301	0.407933633
mmu-miR-760	1.442538662	0.719298164
mmu-miR-761	0.798065746	0.692024322
mmu-miR-762	0.143326771	0.952224211
mmu-miR-763	0.440980103	0.939469007
mmu-miR-764-3p	0.477496779	0.814405896
mmu-miR-764-5p	0.334005317	0.733351273
mmu-miR-770-3p	0.421709823	0.888739091
mmu-miR-770-5p	0.76192903	0.139940796
mmu-miR-802	0.083435192	0.430033491
mmu-miR-804	0.299588264	0.572284975
mmu-miR-805	0.415622098	1.83527678
mmu-miR-871	6.324917949	1.978364058
mmu-miR-872	0.910469711	1.583584458
mmu-miR-873	0.834031566	2.123071806
mmu-miR-874	0.362780598	1.007006602
mmu-miR-875-3p	0.787065559	0.756434957
mmu-miR-875-5p	2.108689753	2.148471445
mmu-miR-876-3p	#DIV/0!	#DIV/0!
mmu-miR-876-5p	0.438101724	0.313930183
mmu-miR-877	1.006461033	0.997553663
mmu-miR-878-3p	6.85048756	0.837067646
mmu-miR-878-5p	142.8445727	0.985325644
mmu-miR-879	1.994016926	8.83011E-05
mmu-miR-880	90.19761504	1.14428821
mmu-miR-881	#DIV/0!	#DIV/0!
mmu-miR-882	1.836081392	1.43207617
mmu-miR-883a-3p	78.94195712	1.842753255
mmu-miR-883a-5p	43.03423613	1.333823459
mmu-miR-883b-3p	208.4932994	0.57369662
mmu-miR-883b-5p	18.37746448	1.306933075
mmu-miR-1186	0.009090641	1.724116226
mmu-miR-1187	0.534727926	1.045218959
mmu-miR-1188	0.618892818	0.878281276
mmu-miR-1190	0.256921369	0.650677036
mmu-miR-1191	2.268543629	3.352719753
mmu-miR-1192	2.786850019	2.241587803
mmu-miR-1193	0.045597924	#DIV/0!
mmu-miR-1194	1.235872086	2.012604968
mmu-miR-1195	1.220088532	0.962754905
mmu-miR-1196	0.412289457	1.363767468
mmu-miR-1197	0.446633949	0.414273497
mmu-miR-1198	0.669066573	0.82335829
mmu-miR-1199	0.959430438	1.188933045
mmu-miR-1224	0.388875032	0.636572505
mmu-miR-1274a	1.134939917	1.296492151
mmu-miR-1306	0.90014751	0.989951944
mmu-miR-1839-3p	1.758864608	1.724148858
mmu-miR-1839-5p	1.549353359	1.616809927
mmu-miR-1892	0.347378379	0.979035904
mmu-miR-1893	0.291640587	0.614394814
mmu-miR-1894-3p	0.297576589	0.127703025
mmu-miR-1894-5p	0.215452192	0.46384327
mmu-miR-1895	0.38095375	0.452793887
mmu-miR-1896	0.27838275	0.68069187
mmu-miR-1897-3p	0.507504408	0.827747552
mmu-miR-1897-5p	0.772378505	0.913816212
mmu-miR-1898	0.35022679	0.492539029
mmu-miR-1899	0.802703453	0.991823686
mmu-miR-1900	0.507078535	0.432463133
mmu-miR-1901	1.195180944	1.455009821
mmu-miR-1902	0.266690635	0.731346375
mmu-miR-1903	1.430395254	1.265078498
mmu-miR-1904	0.177492673	0.462287199
mmu-miR-1905	0.868693723	1.529241218
mmu-miR-1906	0.574545626	1.289863927
mmu-miR-1907	0.883679597	1.385756809
mmu-miR-1927	1.180803932	0.3030922
mmu-miR-1928	0.482481948	0.777825348
mmu-miR-1929	1.428341863	0.518426133
mmu-miR-1930	0.580121414	0.031303177
mmu-miR-1931	0.338165813	0.166567593
mmu-miR-1932	0.531858806	0.754290518
mmu-miR-1933-3p	0.499507627	0.25524875
mmu-miR-1933-5p	7.054640007	2.391427426
mmu-miR-1934	0.668814965	0.818928714
mmu-miR-1935	0.303790602	0.726303721
mmu-miR-1936	0.511193718	0.707634375
mmu-miR-1937a	0.974898354	1.276845176
mmu-miR-1937b	1.104124386	1.505847921
mmu-miR-1937c	1.300798777	1.908265169
mmu-miR-1938	3.594072333	0.518166943
mmu-miR-1939	0.758741723	0.804904847
mmu-miR-1940	0.579613706	0.963705079
mmu-miR-1941-3p	0.25636948	0.364327549
mmu-miR-1941-5p	0.646040258	1.462891575
mmu-miR-1942	0.849943286	0.469832319
mmu-miR-1943	0.802436283	0.770362544
mmu-miR-1944	0.403645139	0.199978606
mmu-miR-1945	1.7175219	0.809013985
mmu-miR-1946a	0.133786781	0.748815262
mmu-miR-1946b	0.301168962	0.383556455
mmu-miR-1947	0.745796211	0.830209443
mmu-miR-1948	0.337139641	0.981490968
mmu-miR-1949	0.066856628	0.043713963
mmu-miR-1950	0.290968577	4.424678144
mmu-miR-1951	0.356724522	0.604193539
mmu-miR-1952	1.212405842	0.90828382
mmu-miR-1953	0.697425217	0.584472667
mmu-miR-1954	0.164086614	0.748544433
mmu-miR-1955	0.343533873	0.39611838
mmu-miR-1956	0.75656315	0.289348387
mmu-miR-1957	34.7723192	0.416766475
mmu-miR-1958	0.132274247	0.706559651
mmu-miR-1959	2.442449216	0.834460171
mmu-miR-1960	0.419677487	0.769905026
mmu-miR-1961	#DIV/0!	#DIV/0!
mmu-miR-1962	0.518975632	1.450756406
mmu-miR-1963	0.650215013	0.811772921
mmu-miR-1964	0.697422561	0.999223256
mmu-miR-1965	0.309491863	0.676881517
mmu-miR-1966	0.72036478	0.236473894
mmu-miR-1967	0.971781023	0.64012406
mmu-miR-1968	0.500662584	0.797524164
mmu-miR-1969	2.151848813	3.402457501
mmu-miR-1970	0.649386597	1.437815651
mmu-miR-1971	0.808586942	0.727829055
mmu-miR-1981	0.560800352	0.63235639
mmu-miR-1982.1	0.956985154	0.961201969
mmu-miR-1983	0.323046664	0.454939909
mmu-let-7a*	0.517719573	4.12823234
mmu-let-7b*	1.215708824	1.086350202
mmu-let-7c-1*	0.212418225	2.68496611
mmu-let-7c-2*	0.224742134	2.73874859
mmu-let-7d*	0.519459593	1.067110865
mmu-let-7f*	0.410005803	0.731984409
mmu-let-7g*	0.674011171	0.517505237
mmu-let-7i*	0.878088129	1.79595701
mmu-miR-7a*	1.026516387	0.820352731
mmu-miR-9*	0.497083348	715.3969246
mmu-miR-10a*	5.752870069	0.801884913
mmu-miR-10b*	0.801137277	1.953447152
mmu-miR-15a*	0.188212073	0.312075836
mmu-miR-15b*	1.166179776	1.164028673
mmu-miR-16*	0.999166721	1.022627759
mmu-miR-17*	0.38024521	0.864341037
mmu-miR-18a*	0.305126641	0.29974712
mmu-miR-19a*	1.929682267	0.716745621
mmu-miR-20a*	0.35477387	0.44173996
mmu-miR-20b*	0.70785076	0.518454836
mmu-miR-21*	0.981166563	0.74751647
mmu-miR-22*	0.611838034	1.957023713
mmu-miR-24-1*	0.024360857	0.055738902
mmu-miR-24-2*	0.292610502	0.338351412
mmu-miR-26b*	2.449398722	1.138893415
mmu-miR-27a*	0.053517755	0.088954027
mmu-miR-27b*	0.324354358	0.305487511
mmu-miR-28*	0.130919395	0.442306256
mmu-miR-29a*	0.215100448	0.164423561
mmu-miR-29b*	0.465029778	0.184888406
mmu-miR-29c*	0.171816584	0.91486715
mmu-miR-30a*	1.047154639	1.366789525
mmu-miR-30b*	0.716228064	0.847642455
mmu-miR-30c-1*	1.77873386	6.108581351
mmu-miR-30c-2*	0.111798427	0.952682336
mmu-miR-30e*	1.190205741	1.58433828
mmu-miR-31*	0.222503182	0.00114184
mmu-miR-33*	0.28106642	1.133492293
mmu-miR-34c*	0.614903041	0.691738326
mmu-miR-92a*	0.751522508	0.469889863
mmu-miR-93*	0.881903377	0.871206846
mmu-miR-99b*	0.619411217	0.55460782
mmu-miR-101a*	3.17051021	0.991277804
mmu-miR-106b*	0.836114655	0.745857039
mmu-miR-124*	0.431034923	1.441580088
mmu-miR-125b*	0.242479184	0.816287954
mmu-miR-127*	1.062956189	0.708307965
mmu-miR-130b*	1.105999836	1.636033173
mmu-miR-133a*	6.551730631	2.740795482
mmu-miR-135a*	0.395808526	0.721864846
mmu-miR-136*	0.084077678	0.048214013
mmu-miR-138*	0.126359749	0.697412828
mmu-miR-140*	0.335120291	0.249026829
mmu-miR-141*	0.180476153	0.426405342
mmu-miR-145*	0.414833165	0.742152843
mmu-miR-146b*	0.152179478	0.71365052
mmu-miR-148a*	10.06334951	5.927838889
mmu-miR-150*	0.871315935	0.687682635
mmu-miR-154*	0.032118416	0.03148528
mmu-miR-181a-1*	0.158378317	6.908578963
mmu-miR-181a-2*	0.207764383	0.535412584
mmu-miR-183*	0.477181	0.289607793
mmu-miR-186*	0.21193475	2.755037986
mmu-miR-191*	0.910695818	0.596431427
mmu-miR-193*	0.37934158	0.938406295
mmu-miR-196a*	5.562199675	4.126062343
mmu-miR-199b*	0.125157649	0.013983307
mmu-miR-200a*	0.386166627	0.558116487
mmu-miR-200b*	0.397924567	0.379690103
mmu-miR-200c*	0.235918019	0.914312814
mmu-miR-203*	37.21445578	9.484476446
mmu-miR-214*	0.430878857	0.316499841
mmu-miR-218-1*	0.534074979	0.6921922
mmu-miR-218-2*	0.946175557	1.182828828
mmu-miR-293*	0.146664904	0.149395051
mmu-miR-294*	0.018990253	0.031322676
mmu-miR-295*	0.127069889	0.189472126
mmu-miR-297a*	4.399521083	2.298047695
mmu-miR-297c*	1.827030675	1.208828912
mmu-miR-299*	0.079519805	0.13277666
mmu-miR-300*	0.134662584	0.104623464
mmu-miR-302a*	0.050250168	0.070676369
mmu-miR-302b*	0.049164713	0.64082971
mmu-miR-302c*	0.22667023	0.372058166
mmu-miR-322*	0.513686785	3.387376099
mmu-miR-325*	0.993488258	4.496394869
mmu-miR-330*	0.808785728	0.831448882
mmu-miR-374*	0.492594299	0.520382461
mmu-miR-376a*	0.186935639	0.025123656
mmu-miR-376b*	#DIV/0!	0.095426522
mmu-miR-376c*	0.054352059	0.329128005
mmu-miR-378*	0.562264666	0.913233149
mmu-miR-382*	0.304711926	0.041572043
mmu-miR-411*	0.055966204	0.03101813
mmu-miR-425*	0.778881506	1.062479623
mmu-miR-431*	1.532393563	0.781754172
mmu-miR-433*	0.171765466	0.065104522
mmu-miR-455*	0.065709685	2.02495111
mmu-miR-463*	94.10967836	1.947635919
mmu-miR-467a*	3.120843173	0.174860212
mmu-miR-467b*	2.541704675	0.278943447
mmu-miR-467d*	3.218076994	0.156197243
mmu-miR-467e*	0.694604186	0.167608343
mmu-miR-470*	2.285941868	0.417903316
mmu-miR-483*	0.467085282	0.664724618
mmu-miR-485*	0.323014229	0.63045728
mmu-miR-488*	0.426832594	1.487558223
mmu-miR-503*	0.458007964	0.947669175
mmu-miR-674*	0.959355911	2.763143107
mmu-miR-676*	1.858461775	1.341131416
mmu-miR-708*	1.028760843	2.149184123
mmu-miR-712*	0.140229855	0.245000362
mmu-miR-742*	45.21754457	0.432289186
mmu-miR-744*	0.782118262	0.686165647
mmu-miR-872*	0.589245962	0.032613474
mmu-miR-877*	0.505892115	1.308968715
mmu-miR-879*	1.333932492	1.153756306
mmu-miR-881*	1.106919102	2.106855342
mmu-miR-1982*	0.306012627	0.719886802
mmu-miR-2132	0.292477526	0.768667894
mmu-miR-2133	0.361124262	0.695402736
mmu-miR-2134	0.428326912	0.505737318
mmu-miR-2135	0.22888516	0.53607446
mmu-miR-2136	0.125833405	0.53581943
mmu-miR-2137	0.546601354	1.046200057
mmu-miR-2138	0.611733622	0.925273913
mmu-miR-2139	0.220737035	0.528858648
mmu-miR-2140	0.294776731	0.51687493
mmu-miR-2141	0.328286033	0.78835651
mmu-miR-2142	0.3433385	0.570286269
mmu-miR-2143	1.051592859	0.403412482
mmu-miR-2144	0.513407483	1.183967915
mmu-miR-2145	1.18184641	0.579242087
mmu-miR-2146	0.418597102	0.60533711
mmu-miR-2182	0.616783762	0.843256105
mmu-miR-2183	0.718420308	0.662482991
mmu-miR-432	0.407914581	0.561376522
mmu-miR-599	#DIV/0!	#DIV/0!
mmu-miR-767	0.991997557	0.523847707
mmu-miR-664	0.31368575	0.711570882
