# Supplementary material for: The role of microRNA-325-3p as a critical player in cell death in NSCs and astrocytes
Source: Front Cell Dev Biol. 2024 Jan 16;11:1223987. doi: 10.3389/fcell.2023.1223987 (PMC10877600; doi:10.3389/fcell.2023.1223987)
Supplement: Supplementary file 5 [file DataSheet2.CSV]

MicroRNA	ESC	NSC
mmu-let-7a	2.264688871	3.835617698
mmu-let-7b	3.790621083	6.794729423
mmu-let-7c	4.970230968	7.77322588
mmu-let-7d	2.98004095	5.906334487
mmu-let-7e	4.313652339	3.305749895
mmu-let-7f	3.31277224	4.290086092
mmu-let-7g	1.989339928	5.346906304
mmu-let-7i	5.061134221	2.814087591
mmu-miR-1	#DIV/0!	#DIV/0!
mmu-miR-1-2-as	14.32214835	7.41635507
mmu-miR-7a	0.974229745	0.083957678
mmu-miR-7b	0.828640851	0.064801089
mmu-miR-9	0.33831999	2071.426534
mmu-miR-10a	1.185723114	0.031218747
mmu-miR-10b	1.720885872	0.027050564
mmu-miR-15a	1.144825743	3.684163503
mmu-miR-15b	0.677593802	2.247939558
mmu-miR-16	0.656409213	4.060926966
mmu-miR-17	1.703000332	0.924077831
mmu-miR-18a	1.994707168	0.654113265
mmu-miR-18b	8.323674159	2.593101917
mmu-miR-19a	1.338929986	1.581992626
mmu-miR-19b	1.516279828	1.239441816
mmu-miR-20a	1.517193876	0.739130165
mmu-miR-20b	1.939244991	0.957102908
mmu-miR-21	7.328951587	1.206686568
mmu-miR-22	#DIV/0!	#DIV/0!
mmu-miR-23a	10.22143103	1.152106525
mmu-miR-23b	10.43069446	1.110386066
mmu-miR-24	8.059431767	0.899588954
mmu-miR-25	0.576940871	0.433251784
mmu-miR-26a	0.914141913	2.146557251
mmu-miR-26b	1.269198062	2.681874697
mmu-miR-27a	8.767001018	0.807714068
mmu-miR-27b	9.221558982	0.612684637
mmu-miR-28	5.398759401	0.754843917
mmu-miR-29a	3.344787822	0.255484701
mmu-miR-29b	3.249635871	1.209581869
mmu-miR-29c	3.565651401	0.233379989
mmu-miR-30a	1.19751671	1.357354534
mmu-miR-30b	0.337384137	1.51976788
mmu-miR-30c	0.593611653	1.241116971
mmu-miR-30d	1.322785683	1.346753489
mmu-miR-30e	1.201671457	1.069196723
mmu-miR-31	4.449460014	0.162573262
mmu-miR-32	14.31010533	4.661655493
mmu-miR-33	0.605923528	9.157859672
mmu-miR-34a	2.46353456	3.219821798
mmu-miR-34b-3p	3.907104306	1.434388537
mmu-miR-34b-5p	13.52776172	1.552444585
mmu-miR-34c	6.686220727	3.111336017
mmu-miR-92a	2.396882393	1.365070113
mmu-miR-92b	0.791785591	1.479115064
mmu-miR-93	1.025174393	0.895429002
mmu-miR-96	0.619356699	0.053986158
mmu-miR-98	20.1255505	32.43656828
mmu-miR-99a	4.912180233	17.63387495
mmu-miR-99b	3.236116679	2.102975132
mmu-miR-100	3.592567828	5.054968332
mmu-miR-101a	0.430410801	0.302793832
mmu-miR-101b	0.802469189	0.729383461
mmu-miR-103	1.820967741	5.079213389
mmu-miR-105	1.510921168	1.366485043
mmu-miR-106a	1.994970737	1.017657018
mmu-miR-106b	1.258568408	0.540325768
mmu-miR-107	2.57049088	13.57468105
mmu-miR-122	2.36047533	2.272796566
mmu-miR-124	2.091199112	4.496980732
mmu-miR-125a-3p	1.735932151	1.544781464
mmu-miR-125a-5p	1.887022474	0.947244062
mmu-miR-125b-3p	2.56961618	2.254352991
mmu-miR-125b-5p	9.429367316	4.272779409
mmu-miR-126-3p	0.51908684	0.067135381
mmu-miR-126-5p	0.884078719	0.093658612
mmu-miR-127	#DIV/0!	#DIV/0!
mmu-miR-128	0.888294909	1.176300843
mmu-miR-129-3p	0.583914267	0.424720316
mmu-miR-129-5p	3.427352435	3.288930849
mmu-miR-130a	2.118988817	3.116500593
mmu-miR-130b	1.52147583	1.36111684
mmu-miR-132	2.623003897	1.682736451
mmu-miR-133a	2.423672137	1.742595105
mmu-miR-133b	2.492511331	1.811262579
mmu-miR-134	6.953957312	1.767330371
mmu-miR-135a	2.333518766	0.658630596
mmu-miR-135b	2.640641412	0.554930833
mmu-miR-136	3.979690115	1.058864389
mmu-miR-137	0.266146563	0.50119001
mmu-miR-138	2.791904972	3.821515436
mmu-miR-139-3p	2.384228647	4.686400841
mmu-miR-139-5p	2.158066846	3.085194183
mmu-miR-140	1.03028672	0.502007859
mmu-miR-141	61.12734923	12.8322143
mmu-miR-142-3p	3.632436869	0.03147142
mmu-miR-142-5p	1.873587427	3.150872783
mmu-miR-143	30.98490779	0.68881618
mmu-miR-144	#DIV/0!	#DIV/0!
mmu-miR-145	25.87645677	0.267627494
mmu-miR-146a	7.402233759	3.79294459
mmu-miR-146b	0.207145363	0.32339218
mmu-miR-147	2.782805815	2.186208061
mmu-miR-148a	0.696414415	0.375903297
mmu-miR-148b	1.12213418	0.559674341
mmu-miR-149	2.209152031	6.325412905
mmu-miR-150	24.68794621	0.679975157
mmu-miR-151-3p	1.40600013	2.142209622
mmu-miR-151-5p	1.330306247	5.016947443
mmu-miR-152	7.158401291	0.63737789
mmu-miR-153	0.719183478	6.448396857
mmu-miR-154	15.53156141	0.294217303
mmu-miR-155	2.755757318	0.694855409
mmu-miR-181a	3.005775391	2.047080492
mmu-miR-181b	1.305746203	2.824771256
mmu-miR-181c	1.386563124	0.547181875
mmu-miR-181d	2.372943987	3.908144676
mmu-miR-182	0.591334583	0.025009506
mmu-miR-183	0.691596643	0.038465047
mmu-miR-184	1.844469911	2.692171658
mmu-miR-185	1.735014582	2.131911141
mmu-miR-186	1.080914589	2.040815408
mmu-miR-187	2.060730052	1.910103061
mmu-miR-188-3p	2.923570056	1.026542011
mmu-miR-188-5p	#DIV/0!	#DIV/0!
mmu-miR-190	#DIV/0!	#DIV/0!
mmu-miR-190b	#DIV/0!	#DIV/0!
mmu-miR-191	2.346094258	1.410384328
mmu-miR-192	1.809593505	1.185636269
mmu-miR-193	2.039083251	2.169983422
mmu-miR-193b	1.159811143	1.020665967
mmu-miR-194	2.325877238	1.481153524
mmu-miR-195	0.266042844	1.832890188
mmu-miR-196a	6.483659158	0.027821997
mmu-miR-196b	4.696510087	0.136903742
mmu-miR-197	2.339703728	1.846790616
mmu-miR-199a-3p	11.17418116	0.035790457
mmu-miR-199a-5p	9.812484838	0.1775467
mmu-miR-199b	10.65107669	0.067072507
mmu-miR-200a	126.7520999	1.188072815
mmu-miR-200b	19.56122707	0.259862252
mmu-miR-200c	129.3448016	2.956093034
mmu-miR-201	1.681335954	2.208029665
mmu-miR-202-3p	1.044930966	1.860993987
mmu-miR-202-5p	#DIV/0!	#DIV/0!
mmu-miR-203	0.070762872	0.051798496
mmu-miR-204	2.390983794	1.346765804
mmu-miR-205	3.038705488	1.444327055
mmu-miR-206	2.972464936	1.806453442
mmu-miR-207	1.003967886	1.28583514
mmu-miR-208a	1.126488913	2.635765224
mmu-miR-208b	0.841296073	0.272610088
mmu-miR-210	1.669074692	1.478312312
mmu-miR-211	1.692307746	1.298350805
mmu-miR-212	1.345881034	0.881461966
mmu-miR-214	2.658638589	1.835022289
mmu-miR-215	1.080610135	2.360671192
mmu-miR-216a	0.533515824	0.402474106
mmu-miR-216b	1.755473186	2.282307126
mmu-miR-217	2.302579204	2.150099084
mmu-miR-218	0.969678526	0.055424415
mmu-miR-219	1.099404485	69.18706544
mmu-miR-220	1.679555424	2.607455925
mmu-miR-221	4.805939596	0.630742307
mmu-miR-222	4.518763099	0.666506296
mmu-miR-223	0.397336822	0.044132118
mmu-miR-224	1.173277656	0.156316941
mmu-miR-290-3p	45.77547716	0.128726399
mmu-miR-290-5p	12.79350861	2.565947246
mmu-miR-291a-3p	50.50863803	0.035085025
mmu-miR-291a-5p	3.559901146	1.628140344
mmu-miR-291b-3p	58.14705924	0.197368671
mmu-miR-291b-5p	#DIV/0!	#DIV/0!
mmu-miR-292-3p	40.61525716	0.076123071
mmu-miR-292-5p	10.51761171	1.030127685
mmu-miR-293	58.1089555	0.034201522
mmu-miR-294	47.37489554	0.023604425
mmu-miR-295	38.31837227	0.007082859
mmu-miR-296-3p	2.202338533	1.460668016
mmu-miR-296-5p	0.88980927	0.923620007
mmu-miR-297a	0.30526733	0.380838387
mmu-miR-297b-3p	0.132290592	0.384476098
mmu-miR-297b-5p	0.989850098	0.359143214
mmu-miR-297c	0.436030456	0.129155427
mmu-miR-298	1.801801885	2.694658554
mmu-miR-299	0.906948354	1.67826112
mmu-miR-300	4.26707828	1.605461585
mmu-miR-301a	2.468986048	4.63692263
mmu-miR-301b	1.957239527	3.45098592
mmu-miR-302a	48.46167986	1.699698185
mmu-miR-302b	7334.70298	0.991133988
mmu-miR-302c	44.14848264	1.378836314
mmu-miR-302d	344.1768008	2.41265386
mmu-miR-320	1.272945363	0.618809414
mmu-miR-322	1.514309191	9.786846458
mmu-miR-323-3p	3.821112213	1.52199625
mmu-miR-323-5p	0.537033875	0.451178978
mmu-miR-324-3p	2.175975305	1.327927928
mmu-miR-324-5p	3.637840476	2.736742882
mmu-miR-325	0.078702595	53.09844294
mmu-miR-326	1.764141072	1.982445409
mmu-miR-327	1.935087326	3.313319793
mmu-miR-328	1.774670048	1.372996293
mmu-miR-329	21.13518509	2.413816481
mmu-miR-330	1.571185586	2.040065428
mmu-miR-331-3p	0.163373803	1.945640278
mmu-miR-331-5p	1.444600246	1.677632787
mmu-miR-335-3p	0.405024805	0.267939712
mmu-miR-335-5p	0.374240122	5.183150609
mmu-miR-337-3p	14.74392325	0.738462246
mmu-miR-337-5p	1.812338145	1.782460536
mmu-miR-338-3p	0.419744816	6.703468033
mmu-miR-338-5p	1.647665103	1.932885604
mmu-miR-339-3p	#DIV/0!	#DIV/0!
mmu-miR-339-5p	0.669185616	0.708600738
mmu-miR-340-3p	0.495956535	1.22700489
mmu-miR-340-5p	0.415855903	1.893730966
mmu-miR-341	1.415431075	0.843552595
mmu-miR-342-3p	1.275474399	4.306737187
mmu-miR-342-5p	2.517454726	4.379267586
mmu-miR-343	#DIV/0!	#DIV/0!
mmu-miR-344	3.437079904	14.44394106
mmu-miR-345-3p	3.392916148	2.707691562
mmu-miR-345-5p	0.9368851	1.605284318
mmu-miR-346	2.023278184	2.253130475
mmu-miR-350	0.852356062	3.078214834
mmu-miR-351	1.521980104	3.56621414
mmu-miR-361	1.441987156	2.635071965
mmu-miR-362-3p	1.347725307	2.8261298
mmu-miR-362-5p	1.988679869	2.944609846
mmu-miR-363	105.2400674	0.870070402
mmu-miR-365	9.24723468	0.998382769
mmu-miR-367	22.88817378	1.26491496
mmu-miR-369-3p	#DIV/0!	#DIV/0!
mmu-miR-369-5p	14.23648887	#DIV/0!
mmu-miR-370	2.786909288	1.054412808
mmu-miR-374	0.775070154	1.705873348
mmu-miR-375	1.70899008	3.239148884
mmu-miR-376a	16.642188	0.87728323
mmu-miR-376b	11.50682872	0.391930881
mmu-miR-376c	16.47989361	0.152689449
mmu-miR-377	11.38892933	2.1819556
mmu-miR-378	4.258522775	2.508734128
mmu-miR-379	11.71651557	0.020027165
mmu-miR-380-3p	1.820731421	1.4841139
mmu-miR-380-5p	27.2886903	0.868181699
mmu-miR-381	2.898409184	0.779837031
mmu-miR-382	18.23460762	0.224884758
mmu-miR-383	1.926472928	1.243612794
mmu-miR-384-3p	2.480634089	1.018250562
mmu-miR-384-5p	0.24505739	22.14090448
mmu-miR-409-3p	11.65706254	1.202835896
mmu-miR-409-5p	13.30008372	0.735904023
mmu-miR-410	3.963375219	1.310796772
mmu-miR-411	9.947324735	0.492375351
mmu-miR-412	15.16378055	9.80910926
mmu-miR-421	2.013787592	1.212068511
mmu-miR-423-3p	1.491801567	1.246367056
mmu-miR-423-5p	1.416226856	1.70467542
mmu-miR-425	2.404504392	2.651298349
mmu-miR-429	22.0670502	0.81714702
mmu-miR-431	12.99533558	0.518930416
mmu-miR-433	3.63313257	1.10219301
mmu-miR-434-3p	8.368372006	0.826610017
mmu-miR-434-5p	18.80825012	0.081166899
mmu-miR-448	3.127430256	1.880289238
mmu-miR-449a	1.320567739	1.682239177
mmu-miR-449b	1.31940802	1.192592919
mmu-miR-449c	#DIV/0!	#DIV/0!
mmu-miR-450a-3p	18.91717633	11.37298048
mmu-miR-450a-5p	0.097000641	0.912727302
mmu-miR-450b-3p	2.469931871	2.105907637
mmu-miR-450b-5p	0.347201502	2.883061016
mmu-miR-451	6.628416205	2.318960778
mmu-miR-452	2.050003555	2.604696062
mmu-miR-453	1.106972883	0.699734492
mmu-miR-455	11.42554103	6.78801578
mmu-miR-463	0.024544	0.006240919
mmu-miR-464	#DIV/0!	6.482399783
mmu-miR-465a-3p	0.000769794	0.000536432
mmu-miR-465a-5p	0.310364434	0.047211729
mmu-miR-465b-3p	0.017189048	0.00086438
mmu-miR-465b-5p	0.025220551	0.038890833
mmu-miR-465c-3p	#DIV/0!	0.001191511
mmu-miR-465c-5p	0.020495044	0.02940249
mmu-miR-466a-3p	0.267385561	0.000922691
mmu-miR-466a-5p	0.580857405	0.237489062
mmu-miR-466b-3-3p	0.324116149	0.001267487
mmu-miR-466b-3p	0.253426385	0.002334591
mmu-miR-466b-5p	0.095366016	0.009865677
mmu-miR-466c-3p	0.24872963	0.001452346
mmu-miR-466c-5p	0.148186606	0.265909203
mmu-miR-466d-3p	0.247182703	0.017135404
mmu-miR-466d-5p	0.297675181	0.195467791
mmu-miR-466e-3p	0.206785466	0.002487655
mmu-miR-466e-5p	0.266557099	0.171861139
mmu-miR-466f	0.540344941	0.549748184
mmu-miR-466f-3p	1.262949618	2.693470224
mmu-miR-466f-5p	0.633217565	0.751470769
mmu-miR-466g	1.516711039	3.397701827
mmu-miR-466h	0.788096134	1.105136024
mmu-miR-466i	0.761378886	1.722789693
mmu-miR-466j	2.330445155	2.019263482
mmu-miR-466k	0.351038064	0.147260293
mmu-miR-466l	#DIV/0!	#DIV/0!
mmu-miR-467a	0.292970535	0.000461947
mmu-miR-467b	0.31685403	0.004564723
mmu-miR-467c	0.268425402	0.211048931
mmu-miR-467d	0.244247759	0.013103982
mmu-miR-467e	0.143555441	0.006177253
mmu-miR-467f	0.604752656	0.663842009
mmu-miR-467g	#DIV/0!	#DIV/0!
mmu-miR-467h	0.258969467	0.020860979
mmu-miR-468	2.31346739	1.624145412
mmu-miR-469	1.352577819	1.95478416
mmu-miR-470	0.696899489	0.206025295
mmu-miR-471	#DIV/0!	#DIV/0!
mmu-miR-483	0.803653397	0.875336081
mmu-miR-484	1.220721371	1.28574302
mmu-miR-485	13.11718709	0.689885884
mmu-miR-486	2.030748205	0.999715356
mmu-miR-487b	0.54422343	1.077972606
mmu-miR-488	0.520602622	1.842812345
mmu-miR-489	3.283194475	2.466954971
mmu-miR-490	1.328715793	1.492157598
mmu-miR-491	1.945028332	2.34899209
mmu-miR-493	2.022778025	1.745479384
mmu-miR-494	1.925328552	1.832387186
mmu-miR-495	21.61536932	1.360836838
mmu-miR-496	9.906034277	0.395513287
mmu-miR-497	2.242615149	1.937090409
mmu-miR-499	0.082249588	0.429936783
mmu-miR-500	2.381674446	2.417980072
mmu-miR-501-3p	1.743354832	3.808118057
mmu-miR-501-5p	3.329822372	4.003292618
mmu-miR-503	2.135936373	2.927793144
mmu-miR-504	0.92334776	2.630924376
mmu-miR-505	0.566044872	1.542694951
mmu-miR-509-3p	#DIV/0!	0.488843321
mmu-miR-509-5p	3.549494701	3.161324005
mmu-miR-511	1.774041912	2.661479008
mmu-miR-532-3p	1.522876495	2.838093291
mmu-miR-532-5p	1.154907448	3.282912403
mmu-miR-539	0.890793649	0.283649555
mmu-miR-540-3p	14.37962106	2.076945192
mmu-miR-540-5p	1.123606226	2.012195425
mmu-miR-541	2.25378868	0.531528597
mmu-miR-542-3p	4.409922631	4.220569528
mmu-miR-542-5p	1.596831797	10.79404842
mmu-miR-543	6.182664718	0.820605307
mmu-miR-544	1.224735864	0.769118622
mmu-miR-546	0.945754916	0.862399434
mmu-miR-547	1.566187928	0.305779434
mmu-miR-551b	0.230445536	1.338473963
mmu-miR-568	#DIV/0!	#DIV/0!
mmu-miR-574-3p	2.548768835	3.897678812
mmu-miR-574-5p	1.138401612	1.462589496
mmu-miR-582-3p	4.461916797	1.77057361
mmu-miR-582-5p	33.41654304	28.05597549
mmu-miR-590-3p	#DIV/0!	#DIV/0!
mmu-miR-590-5p	#DIV/0!	#DIV/0!
mmu-miR-592	0.95699615	0.608662113
mmu-miR-598	#DIV/0!	#DIV/0!
mmu-miR-615-3p	1.535599303	1.398727234
mmu-miR-615-5p	#DIV/0!	#DIV/0!
mmu-miR-652	1.776355813	1.210784793
mmu-miR-653	17.67334278	0.681296329
mmu-miR-654-3p	0.662118379	0.789692778
mmu-miR-654-5p	3.000500153	4.577264812
mmu-miR-665	2.434718033	2.042168919
mmu-miR-666-3p	1.006031045	1.109460415
mmu-miR-666-5p	2.083783903	1.705805203
mmu-miR-667	3.144420846	2.266953038
mmu-miR-668	2.394787581	1.793360557
mmu-miR-669a	0.438138941	0.110953412
mmu-miR-669b	0.372054774	0.30872121
mmu-miR-669c	1.409345017	1.752875329
mmu-miR-669d	0.22223915	0.056384807
mmu-miR-669e	0.937192557	0.144391274
mmu-miR-669f	0.169636116	0.6712204
mmu-miR-669g	1.170840697	1.069251531
mmu-miR-669h-3p	1.751795898	3.386127227
mmu-miR-669h-5p	1.724443656	0.758998601
mmu-miR-669i	1.451386816	5.025711012
mmu-miR-669j	1.463623295	1.582228891
mmu-miR-669k	2.048802939	1.150142252
mmu-miR-669l	0.400597246	0.059967331
mmu-miR-669m	0.120658381	0.501717084
mmu-miR-669n	0.944790377	0.97349098
mmu-miR-669o	0.475281827	0.068502567
mmu-miR-670	6.727181797	10.52054232
mmu-miR-671-3p	2.474841675	2.903430451
mmu-miR-671-5p	2.506085259	2.7739686
mmu-miR-672	3.661205039	2.757111413
mmu-miR-673-3p	0.843204773	0.750023135
mmu-miR-673-5p	2.641009933	1.96343352
mmu-miR-674	1.618909307	1.330768831
mmu-miR-675-3p	0.819195938	0.516426437
mmu-miR-675-5p	2.192289066	1.743174059
mmu-miR-676	0.920456722	0.973095997
mmu-miR-677	0.667322478	0.75907952
mmu-miR-678	2.319278143	2.644388156
mmu-miR-679	0.801845283	0.754190174
mmu-miR-680	2.283838371	2.075755902
mmu-miR-681	6.809544172	4.867772621
mmu-miR-682	4.290106179	1.252069353
mmu-miR-683	5.613350762	3.248848048
mmu-miR-684	3.38028616	0.838547047
mmu-miR-685	0.438550217	0.410102556
mmu-miR-686	2.436623207	1.536435253
mmu-miR-687	4.540217931	4.814156965
mmu-miR-688	1.340443282	0.311221921
mmu-miR-689	1.840906614	4.182463217
mmu-miR-690	0.682032728	1.56302683
mmu-miR-691	0.643161251	0.29015384
mmu-miR-692	7.584739289	0.691812439
mmu-miR-693-3p	1.549991994	1.583557063
mmu-miR-693-5p	4.284379502	16.50832257
mmu-miR-694	1.099904253	0.319086666
mmu-miR-695	1.235522982	0.403402706
mmu-miR-696	3.366185647	1.127072151
mmu-miR-697	1.077564481	1.161712234
mmu-miR-698	0.793053379	1.153739673
mmu-miR-700	2.218753589	1.887242589
mmu-miR-701	1.006028061	3.366445161
mmu-miR-702	0.861128839	1.158969168
mmu-miR-703	3.158604718	0.796505566
mmu-miR-704	1.407029646	0.806347424
mmu-miR-705	1.602207885	1.092167404
mmu-miR-706	2.052631756	1.457191389
mmu-miR-707	1.98686302	4.480701299
mmu-miR-708	3.514636517	0.665009738
mmu-miR-709	1.927159431	1.537661176
mmu-miR-710	0.555853861	0.367045899
mmu-miR-711	1.304068501	2.095845107
mmu-miR-712	2.406007842	1.43333598
mmu-miR-713	1.760651658	1.176484661
mmu-miR-714	1.167008034	0.769812876
mmu-miR-715	2.009370531	2.111744383
mmu-miR-717	8.03395E-06	9.92707E-06
mmu-miR-718	3.502673735	1.688934744
mmu-miR-719	0.129470604	0.331839684
mmu-miR-720	0.496619878	0.599476896
mmu-miR-721	1.743128153	1.94071136
mmu-miR-741	0.016274118	0.000986418
mmu-miR-742	0.55111787	0.232364899
mmu-miR-743a	0.017146946	0.01306254
mmu-miR-743b-3p	#DIV/0!	0.00160704
mmu-miR-743b-5p	0.339395102	0.392390364
mmu-miR-744	2.015555848	2.880049501
mmu-miR-758	7.054233296	0.276548401
mmu-miR-759	2.40311077	0.980309706
mmu-miR-760	0.693222322	0.498633543
mmu-miR-761	1.253029597	0.867126957
mmu-miR-762	6.977063612	6.643728896
mmu-miR-763	2.26767601	2.13041133
mmu-miR-764-3p	2.094254964	1.70557359
mmu-miR-764-5p	2.993964317	2.195627542
mmu-miR-770-3p	2.371298806	2.107465946
mmu-miR-770-5p	1.312458196	0.183666444
mmu-miR-802	11.98535022	5.15410199
mmu-miR-804	3.337914463	1.910238295
mmu-miR-805	2.406031836	4.41573436
mmu-miR-871	0.158104818	0.312788889
mmu-miR-872	1.098334176	1.739304931
mmu-miR-873	1.198995387	2.545553301
mmu-miR-874	2.756486996	2.775800604
mmu-miR-875-3p	1.270542191	0.961082528
mmu-miR-875-5p	0.474228131	1.018865598
mmu-miR-876-3p	#DIV/0!	0.104940589
mmu-miR-876-5p	2.282574903	0.716569156
mmu-miR-877	0.993580444	0.991149811
mmu-miR-878-3p	0.145975011	0.122190959
mmu-miR-878-5p	0.007000616	0.006897886
mmu-miR-879	0.501500256	4.4283E-05
mmu-miR-880	0.011086768	0.012686458
mmu-miR-881	#DIV/0!	#DIV/0!
mmu-miR-882	0.544638165	0.779963337
mmu-miR-883a-3p	0.012667535	0.023343141
mmu-miR-883a-5p	0.023237313	0.030994473
mmu-miR-883b-3p	0.004796317	0.002751631
mmu-miR-883b-5p	0.054414471	0.071116071
mmu-miR-1186	110.0032403	189.6583715
mmu-miR-1187	1.870109923	1.954674347
mmu-miR-1188	1.615788666	1.419116931
mmu-miR-1190	3.892241441	2.532592126
mmu-miR-1191	0.440811447	1.477917246
mmu-miR-1192	0.358828065	0.804344614
mmu-miR-1193	21.93082317	#DIV/0!
mmu-miR-1194	0.809145227	1.628489704
mmu-miR-1195	0.819612654	0.789086103
mmu-miR-1196	2.425480407	3.307791273
mmu-miR-1197	2.238969973	0.92754592
mmu-miR-1198	1.494619579	1.230607421
mmu-miR-1199	1.042285048	1.239207136
mmu-miR-1224	2.571520202	1.636959056
mmu-miR-1274a	0.881103912	1.142344306
mmu-miR-1306	1.110929029	1.099766352
mmu-miR-1839-3p	0.568548594	0.980262409
mmu-miR-1839-5p	0.645430556	1.04353853
mmu-miR-1892	2.878705355	2.818355901
mmu-miR-1893	3.428878024	2.106684874
mmu-miR-1894-3p	3.360479415	0.429143385
mmu-miR-1894-5p	4.641400908	2.152882573
mmu-miR-1895	2.62499057	1.188579684
mmu-miR-1896	3.592176593	2.445165402
mmu-miR-1897-3p	1.970426237	1.631015493
mmu-miR-1897-5p	1.294702007	1.183119683
mmu-miR-1898	2.855292705	1.406343095
mmu-miR-1899	1.245790081	1.23560411
mmu-miR-1900	1.972081109	0.852852375
mmu-miR-1901	0.836693394	1.217397105
mmu-miR-1902	3.749662979	2.742302428
mmu-miR-1903	0.699107465	0.884425821
mmu-miR-1904	5.634035381	2.604542435
mmu-miR-1905	1.151153708	1.760391698
mmu-miR-1906	1.740505811	2.24501566
mmu-miR-1907	1.131631876	1.568166577
mmu-miR-1927	0.846880649	0.256682919
mmu-miR-1928	2.072616402	1.612133574
mmu-miR-1929	0.700112505	0.362956619
mmu-miR-1930	1.723777085	0.053959699
mmu-miR-1931	2.9571292	0.492561894
mmu-miR-1932	1.880198259	1.418215718
mmu-miR-1933-3p	2.001971432	0.511000705
mmu-miR-1933-5p	0.141750677	0.338986458
mmu-miR-1934	1.495181855	1.224447354
mmu-miR-1935	3.291741061	2.39080378
mmu-miR-1936	1.956205573	1.384278308
mmu-miR-1937a	1.025747962	1.309721338
mmu-miR-1937b	0.905695058	1.363839021
mmu-miR-1937c	0.768758411	1.466994898
mmu-miR-1938	0.278235914	0.144172653
mmu-miR-1939	1.317971544	1.060841684
mmu-miR-1940	1.725287014	1.662667858
mmu-miR-1941-3p	3.900620312	1.421103439
mmu-miR-1941-5p	1.547891154	2.26439693
mmu-miR-1942	1.176549091	0.552780788
mmu-miR-1943	1.246204866	0.960029551
mmu-miR-1944	2.477423615	0.49543172
mmu-miR-1945	0.582234206	0.471035615
mmu-miR-1946a	7.474580004	5.597079583
mmu-miR-1946b	3.320395284	1.273559043
mmu-miR-1947	1.340848862	1.113185387
mmu-miR-1948	2.96612999	2.911229796
mmu-miR-1949	14.95738005	0.653846352
mmu-miR-1950	3.436797238	15.20672162
mmu-miR-1951	2.803283593	1.693725834
mmu-miR-1952	0.824806319	0.749158235
mmu-miR-1953	1.433845488	0.838043496
mmu-miR-1954	6.094342352	4.561886043
mmu-miR-1955	2.910921098	1.153069349
mmu-miR-1956	1.321766729	0.382451071
mmu-miR-1957	0.028758507	0.011985582
mmu-miR-1958	7.560050594	5.341626709
mmu-miR-1959	0.409425094	0.341648934
mmu-miR-1960	2.382782089	1.834515908
mmu-miR-1961	#DIV/0!	#DIV/0!
mmu-miR-1962	1.926872743	2.795422976
mmu-miR-1963	1.537952801	1.248468437
mmu-miR-1964	1.433850948	1.432737213
mmu-miR-1965	3.231102717	2.187073708
mmu-miR-1966	1.38818558	0.32826965
mmu-miR-1967	1.029038412	0.658712246
mmu-miR-1968	1.997353172	1.592937418
mmu-miR-1969	0.464716663	1.581178696
mmu-miR-1970	1.539914751	2.21411353
mmu-miR-1971	1.236725389	0.900124671
mmu-miR-1981	1.783165786	1.127596279
mmu-miR-1982.1	1.04494829	1.004406354
mmu-miR-1983	3.09552802	1.408279236
mmu-let-7a*	1.931547604	7.973877283
mmu-let-7b*	0.822565388	0.893594075
mmu-let-7c-1*	4.707693987	12.63999881
mmu-let-7c-2*	4.449543939	12.18618219
mmu-let-7d*	1.92507755	2.054271169
mmu-let-7f*	2.438989871	1.785302559
mmu-let-7g*	1.483654934	0.767799199
mmu-let-7i*	1.138837853	2.045303825
mmu-miR-7a*	0.974168569	0.799161846
mmu-miR-9*	2.011735063	1439.189077
mmu-miR-10a*	0.173826279	0.139388671
mmu-miR-10b*	1.248225528	2.438342603
mmu-miR-15a*	5.313155452	1.65810743
mmu-miR-15b*	0.857500722	0.998155428
mmu-miR-16*	1.000833974	1.023480604
mmu-miR-17*	2.629881914	2.273114861
mmu-miR-18a*	3.277327722	0.982369547
mmu-miR-19a*	0.518220029	0.371431937
mmu-miR-20a*	2.818696881	1.245131047
mmu-miR-20b*	1.412727168	0.732435232
mmu-miR-21*	1.019194943	0.761865007
mmu-miR-22*	1.634419478	3.198597676
mmu-miR-24-1*	41.04945907	2.288051784
mmu-miR-24-2*	3.417512341	1.156320126
mmu-miR-26b*	0.408263461	0.464968568
mmu-miR-27a*	18.68538785	1.66214049
mmu-miR-27b*	3.083047833	0.941832608
mmu-miR-28*	7.63828765	3.378462409
mmu-miR-29a*	4.648990778	0.764403619
mmu-miR-29b*	2.150399925	0.397584015
mmu-miR-29c*	5.820159945	5.324673143
mmu-miR-30a*	0.954968791	1.305241341
mmu-miR-30b*	1.39620332	1.18348121
mmu-miR-30c-1*	0.562197652	3.434230094
mmu-miR-30c-2*	8.944669691	8.52142882
mmu-miR-30e*	0.840190872	1.331146561
mmu-miR-31*	4.494317758	0.00513179
mmu-miR-33*	3.55787788	4.032827155
mmu-miR-34c*	1.626272654	1.124955124
mmu-miR-92a*	1.330632136	0.625250552
mmu-miR-93*	1.133911068	0.987871085
mmu-miR-99b*	1.614436376	0.895379038
mmu-miR-101a*	0.315406649	0.31265561
mmu-miR-106b*	1.19600822	0.89205115
mmu-miR-124*	2.319997629	3.344462386
mmu-miR-125b*	4.124065342	3.366424861
mmu-miR-127*	0.940772546	0.666356688
mmu-miR-130b*	0.904159266	1.479234553
mmu-miR-133a*	0.152631428	0.418331527
mmu-miR-135a*	2.526474127	1.823772857
mmu-miR-136*	11.89376327	0.573446052
mmu-miR-138*	7.913912541	5.519264124
mmu-miR-140*	2.984003135	0.743096837
mmu-miR-141*	5.540898249	2.362668612
mmu-miR-145*	2.410607649	1.789039319
mmu-miR-146b*	6.571188273	4.68953193
mmu-miR-148a*	0.099370493	0.589052271
mmu-miR-150*	1.147689329	0.789246022
mmu-miR-154*	31.13478602	0.980287456
mmu-miR-181a-1*	6.313995636	43.62073742
mmu-miR-181a-2*	4.813144507	2.577018137
mmu-miR-183*	2.09564086	0.606913924
mmu-miR-186*	4.718433386	12.99946321
mmu-miR-191*	1.098061483	0.654918378
mmu-miR-193*	2.636146556	2.473776523
mmu-miR-196a*	0.179784988	0.741804067
mmu-miR-199b*	7.989923162	0.11172555
mmu-miR-200a*	2.589555723	1.445273743
mmu-miR-200b*	2.513039112	0.954176079
mmu-miR-200c*	4.238760576	3.875553109
mmu-miR-203*	0.026871278	0.254860007
mmu-miR-214*	2.32083794	0.734544839
mmu-miR-218-1*	1.872396273	1.296058096
mmu-miR-218-2*	1.056886317	1.250115604
mmu-miR-293*	6.818263782	1.018614865
mmu-miR-294*	52.65859201	1.649408004
mmu-miR-295*	7.869685029	1.491085952
mmu-miR-297a*	0.227297467	0.522340421
mmu-miR-297c*	0.547336185	0.661635805
mmu-miR-299*	12.57548361	1.669730708
mmu-miR-300*	7.425967725	0.776930463
mmu-miR-302a*	19.9004311	1.406490205
mmu-miR-302b*	20.33979138	13.03434261
mmu-miR-302c*	4.411695346	1.641407279
mmu-miR-322*	1.946711554	6.59424419
mmu-miR-325*	1.006554422	4.52586614
mmu-miR-330*	1.236421422	1.028021209
mmu-miR-374*	2.030068156	1.056411862
mmu-miR-376a*	5.349434743	0.134397358
mmu-miR-376b*	#DIV/0!	#DIV/0!
mmu-miR-376c*	18.39856686	6.055483612
mmu-miR-378*	1.778521862	1.624205121
mmu-miR-382*	3.281788184	0.136430638
mmu-miR-411*	17.86792625	0.554229653
mmu-miR-425*	1.283892341	1.36410945
mmu-miR-431*	0.652573871	0.510152347
mmu-miR-433*	5.821892057	0.379031502
mmu-miR-455*	15.21845676	30.81663091
mmu-miR-463*	0.0106259	0.020695384
mmu-miR-467a*	0.320426226	0.056029798
mmu-miR-467b*	0.393436739	0.1097466
mmu-miR-467d*	0.310744585	0.048537447
mmu-miR-467e*	1.439668837	0.241300508
mmu-miR-470*	0.437456444	0.182814499
mmu-miR-483*	2.140936654	1.423133298
mmu-miR-485*	3.095838853	1.951794144
mmu-miR-488*	2.342838888	3.485109252
mmu-miR-503*	2.183368146	2.06911069
mmu-miR-674*	1.042366017	2.880206475
mmu-miR-676*	0.538079402	0.72163519
mmu-miR-708*	0.972043218	2.08909985
mmu-miR-712*	7.131149082	1.747134106
mmu-miR-742*	0.02211531	0.009560209
mmu-miR-744*	1.278579019	0.877317
mmu-miR-872*	1.697084179	0.055347811
mmu-miR-877*	1.976706043	2.587446369
mmu-miR-879*	0.749663125	0.864928557
mmu-miR-881*	0.903408387	1.903350785
mmu-miR-1982*	3.267839014	2.352474176
mmu-miR-2132	3.419066119	2.628126353
mmu-miR-2133	2.769129921	1.925660523
mmu-miR-2134	2.334665349	1.180727393
mmu-miR-2135	4.369003219	2.342111042
mmu-miR-2136	7.947015338	4.25816523
mmu-miR-2137	1.829486869	1.914009267
mmu-miR-2138	1.634698443	1.512543824
mmu-miR-2139	4.530277394	2.395876378
mmu-miR-2140	3.392398022	1.75344549
mmu-miR-2141	3.046124109	2.401431773
mmu-miR-2142	2.912577529	1.66100297
mmu-miR-2143	0.950938371	0.383620409
mmu-miR-2144	1.947770597	2.306097892
mmu-miR-2145	0.846133636	0.490116213
mmu-miR-2146	2.388931971	1.446109177
mmu-miR-2182	1.621313759	1.367182726
mmu-miR-2183	1.391942835	0.922138453
mmu-miR-432	2.451493635	1.376210971
mmu-miR-599	#DIV/0!	#DIV/0!
mmu-miR-767	1.008066999	0.528073586
mmu-miR-664	3.187903822	2.268419533
